# Supplementary material for: Extensive biofilm covering on sgraffito wall art: a call for proactive monitoring
Source: Front Microbiol. 2026 Jan 21;16:1664404. doi: 10.3389/fmicb.2025.1664404 (PMC12869997; doi:10.3389/fmicb.2025.1664404)
Supplement: Supplementary file 6 [file Supplementary_file_6.xlsx]

## Sheet: Phylum
index	Y1	Y2	Y4	Y5	Y6	Y7
d__Bacteria;p__Cyanobacteria	16598	2307	11530	25265	750	3596
d__Bacteria;p__Patescibacteria	7	45	36	33	48	21
d__Bacteria;p__Actinobacteriota	3413	7609	7115	6019	7583	7017
d__Bacteria;p__Proteobacteria	5463	4732	6357	11042	6901	6670
d__Bacteria;p__Chloroflexi	1066	1301	984	1390	565	2151
d__Bacteria;p__Acidobacteriota	388	475	802	300	613	706
d__Bacteria;p__Planctomycetota	485	1052	1065	697	550	1210
d__Bacteria;p__Gemmatimonadota	57	142	0	234	122	82
d__Bacteria;p__Bacteroidota	5	4	5	34	22	2
d__Bacteria;p__Deinococcota	758	349	286	1487	209	167
d__Bacteria;__	5	4	3	57	0	0
d__Bacteria;p__Verrucomicrobiota	0	2	15	0	0	0
d__Bacteria;p__Armatimonadota	188	65	86	40	209	93
d__Bacteria;p__Firmicutes	0	0	24	0	0	0
d__Bacteria;p__Bdellovibrionota	14	0	31	171	134	45
d__Bacteria;p__Abditibacteriota	154	0	131	19	40	0
d__Bacteria;p__Myxococcota	0	0	3	0	0	0
d__Bacteria;p__Nitrospirota	0	16	0	0	0	0
d__Eukaryota;p__Arthropoda	0	0	0	0	5	0
d__Archaea;p__Crenarchaeota	0	0	0	0	0	13

## Sheet: Class
index	Y1	Y2	Y4	Y5	Y6	Y7
d__Bacteria;p__Cyanobacteria;c__Cyanobacteriia	16598	2303	11530	25265	750	3596
d__Bacteria;p__Patescibacteria;c__Parcubacteria	7	0	19	0	0	0
d__Bacteria;p__Actinobacteriota;c__Acidimicrobiia	204	286	72	322	0	569
d__Bacteria;p__Proteobacteria;c__Alphaproteobacteria	5463	4704	6354	11042	6901	6670
d__Bacteria;p__Actinobacteriota;c__Actinobacteria	3206	7323	7043	5695	7581	6443
d__Bacteria;p__Chloroflexi;c__Chloroflexia	1028	443	711	1327	472	686
d__Bacteria;p__Acidobacteriota;c__Blastocatellia	236	270	691	183	541	54
d__Bacteria;p__Planctomycetota;c__Phycisphaerae	363	851	925	42	550	958
d__Bacteria;p__Gemmatimonadota;c__Gemmatimonadetes	57	140	0	234	122	70
d__Bacteria;p__Chloroflexi;c__Anaerolineae	38	155	114	63	93	953
d__Bacteria;p__Bacteroidota;c__Bacteroidia	5	4	5	34	22	2
d__Bacteria;p__Deinococcota;c__Deinococci	758	349	286	1487	209	167
d__Bacteria;p__Gemmatimonadota;c__Longimicrobia	0	2	0	0	0	12
d__Bacteria;__;__	5	4	3	57	0	0
d__Bacteria;p__Chloroflexi;c__KD4-96	0	507	57	0	0	0
d__Bacteria;p__Verrucomicrobiota;c__Verrucomicrobiae	0	2	15	0	0	0
d__Bacteria;p__Acidobacteriota;c__Acidobacteriae	152	205	111	117	72	650
d__Bacteria;p__Armatimonadota;c__Armatimonadia	170	65	0	26	156	93
d__Bacteria;p__Planctomycetota;c__Planctomycetes	122	201	140	655	0	252
d__Bacteria;p__Proteobacteria;c__Gammaproteobacteria	0	28	3	0	0	0
d__Bacteria;p__Acidobacteriota;c__Vicinamibacteria	0	0	0	0	0	2
d__Bacteria;p__Firmicutes;c__Clostridia	0	0	24	0	0	0
d__Bacteria;p__Bdellovibrionota;c__Bdellovibrionia	14	0	31	171	134	45
d__Bacteria;p__Armatimonadota;c__Fimbriimonadia	18	0	86	14	53	0
d__Bacteria;p__Patescibacteria;c__Saccharimonadia	0	45	17	33	48	21
d__Bacteria;p__Abditibacteriota;c__Abditibacteria	154	0	131	19	40	0
d__Bacteria;p__Chloroflexi;c__Ktedonobacteria	0	42	74	0	0	131
d__Bacteria;p__Actinobacteriota;__	0	0	0	2	0	0
d__Bacteria;p__Actinobacteriota;c__Rubrobacteria	3	0	0	0	2	5
d__Bacteria;p__Myxococcota;c__Myxococcia	0	0	3	0	0	0
d__Bacteria;p__Chloroflexi;c__TK10	0	43	0	0	0	219
d__Bacteria;p__Chloroflexi;c__OLB14	0	10	0	0	0	0
d__Bacteria;p__Chloroflexi;c__JG30-KF-CM66	0	101	28	0	0	162
d__Bacteria;p__Nitrospirota;c__Nitrospiria	0	16	0	0	0	0
d__Eukaryota;p__Arthropoda;c__Maxillopoda	0	0	0	0	5	0
d__Bacteria;p__Cyanobacteria;c__Sericytochromatia	0	4	0	0	0	0
d__Archaea;p__Crenarchaeota;c__Nitrososphaeria	0	0	0	0	0	13

## Sheet: Order
index	Y1	Y2	Y4	Y5	Y6	Y7
d__Bacteria;p__Cyanobacteria;c__Cyanobacteriia;o__Cyanobacteriales	16598	2109	11368	25265	750	3596
d__Bacteria;p__Patescibacteria;c__Parcubacteria;o__Candidatus_Kaiserbacteria	7	0	0	0	0	0
d__Bacteria;p__Actinobacteriota;c__Acidimicrobiia;o__uncultured	131	16	39	117	0	179
d__Bacteria;p__Proteobacteria;c__Alphaproteobacteria;o__Sphingomonadales	1615	1191	1897	906	2532	764
d__Bacteria;p__Proteobacteria;c__Alphaproteobacteria;o__Rhizobiales	1224	1514	1918	2947	829	3153
d__Bacteria;p__Proteobacteria;c__Alphaproteobacteria;o__Acetobacterales	1473	360	803	4711	1752	1161
d__Bacteria;p__Proteobacteria;c__Alphaproteobacteria;o__Azospirillales	0	456	218	249	273	794
d__Bacteria;p__Actinobacteriota;c__Acidimicrobiia;o__Microtrichales	73	257	0	205	0	165
d__Bacteria;p__Actinobacteriota;c__Actinobacteria;o__Frankiales	1346	1965	802	3436	1002	3576
d__Bacteria;p__Chloroflexi;c__Chloroflexia;o__Kallotenuales	732	266	276	670	366	299
d__Bacteria;p__Acidobacteriota;c__Blastocatellia;o__Blastocatellales	236	270	691	183	541	54
d__Bacteria;p__Planctomycetota;c__Phycisphaerae;o__Tepidisphaerales	363	851	925	42	550	958
d__Bacteria;p__Proteobacteria;c__Alphaproteobacteria;o__Rhodobacterales	930	750	1305	1606	1259	585
d__Bacteria;p__Actinobacteriota;c__Actinobacteria;o__Micrococcales	0	1848	890	183	477	1532
d__Bacteria;p__Actinobacteriota;c__Actinobacteria;o__Micromonosporales	170	408	1295	324	845	150
d__Bacteria;p__Actinobacteriota;c__Actinobacteria;o__Propionibacteriales	466	1342	810	466	954	518
d__Bacteria;p__Gemmatimonadota;c__Gemmatimonadetes;o__Gemmatimonadales	57	140	0	234	122	70
d__Bacteria;p__Chloroflexi;c__Anaerolineae;o__Caldilineales	20	51	20	63	58	490
d__Bacteria;p__Actinobacteriota;c__Actinobacteria;o__Pseudonocardiales	875	1119	3066	832	3832	667
d__Bacteria;p__Chloroflexi;c__Chloroflexia;o__Thermomicrobiales	296	177	369	645	65	270
d__Bacteria;p__Bacteroidota;c__Bacteroidia;o__Chitinophagales	5	2	2	34	18	2
d__Bacteria;p__Deinococcota;c__Deinococci;o__Deinococcales	758	349	286	1487	209	167
d__Bacteria;p__Proteobacteria;c__Alphaproteobacteria;o__Tistrellales	78	0	23	342	0	50
d__Bacteria;p__Gemmatimonadota;c__Longimicrobia;o__Longimicrobiales	0	2	0	0	0	12
d__Bacteria;__;__;__	5	4	3	57	0	0
d__Bacteria;p__Chloroflexi;c__KD4-96;o__KD4-96	0	507	57	0	0	0
d__Bacteria;p__Verrucomicrobiota;c__Verrucomicrobiae;o__Verrucomicrobiales	0	0	15	0	0	0
d__Bacteria;p__Acidobacteriota;c__Acidobacteriae;o__Bryobacterales	68	183	58	43	4	650
d__Bacteria;p__Proteobacteria;c__Alphaproteobacteria;o__Rickettsiales	0	0	0	0	0	19
d__Bacteria;p__Actinobacteriota;c__Actinobacteria;__	0	0	29	5	140	0
d__Bacteria;p__Armatimonadota;c__Armatimonadia;o__Armatimonadales	170	65	0	26	156	93
d__Bacteria;p__Planctomycetota;c__Planctomycetes;o__Isosphaerales	74	174	0	257	0	164
d__Bacteria;p__Proteobacteria;c__Gammaproteobacteria;o__Burkholderiales	0	28	3	0	0	0
d__Bacteria;p__Acidobacteriota;c__Vicinamibacteria;o__Vicinamibacterales	0	0	0	0	0	2
d__Bacteria;p__Planctomycetota;c__Planctomycetes;o__Gemmatales	48	27	140	398	0	78
d__Bacteria;p__Actinobacteriota;c__Actinobacteria;o__Euzebyales	174	222	35	0	0	0
d__Bacteria;p__Proteobacteria;c__Alphaproteobacteria;o__Caulobacterales	102	433	190	196	250	0
d__Bacteria;p__Actinobacteriota;c__Acidimicrobiia;__	0	13	33	0	0	225
d__Bacteria;p__Actinobacteriota;c__Actinobacteria;o__Kineosporiales	175	256	116	449	331	0
d__Bacteria;p__Firmicutes;c__Clostridia;o__Lachnospirales	0	0	24	0	0	0
d__Bacteria;p__Bdellovibrionota;c__Bdellovibrionia;o__Bdellovibrionales	14	0	31	171	134	45
d__Bacteria;p__Armatimonadota;c__Fimbriimonadia;o__Fimbriimonadales	18	0	86	14	53	0
d__Bacteria;p__Patescibacteria;c__Saccharimonadia;o__Saccharimonadales	0	45	17	33	48	21
d__Bacteria;p__Abditibacteriota;c__Abditibacteria;o__Abditibacteriales	154	0	131	19	40	0
d__Bacteria;p__Planctomycetota;c__Planctomycetes;o__Pirellulales	0	0	0	0	0	10
d__Bacteria;p__Chloroflexi;c__Chloroflexia;o__Chloroflexales	0	0	66	12	41	117
d__Bacteria;p__Chloroflexi;c__Anaerolineae;o__Ardenticatenales	18	104	83	0	0	463
d__Bacteria;p__Proteobacteria;c__Alphaproteobacteria;o__uncultured	0	0	0	0	0	63
d__Bacteria;p__Bacteroidota;c__Bacteroidia;o__Cytophagales	0	0	3	0	4	0
d__Bacteria;p__Verrucomicrobiota;c__Verrucomicrobiae;o__Chthoniobacterales	0	2	0	0	0	0
d__Bacteria;p__Chloroflexi;c__Ktedonobacteria;o__C0119	0	42	74	0	0	131
d__Bacteria;p__Actinobacteriota;__;__	0	0	0	2	0	0
d__Bacteria;p__Proteobacteria;c__Alphaproteobacteria;o__Puniceispirillales	37	0	0	85	0	81
d__Bacteria;p__Actinobacteriota;c__Rubrobacteria;o__Rubrobacterales	3	0	0	0	2	5
d__Bacteria;p__Myxococcota;c__Myxococcia;o__Myxococcales	0	0	3	0	0	0
d__Bacteria;p__Chloroflexi;c__TK10;o__TK10	0	43	0	0	0	219
d__Bacteria;p__Cyanobacteria;c__Cyanobacteriia;o__Thermosynechococcales	0	194	162	0	0	0
d__Bacteria;p__Chloroflexi;c__OLB14;o__OLB14	0	10	0	0	0	0
d__Bacteria;p__Chloroflexi;c__JG30-KF-CM66;o__JG30-KF-CM66	0	101	28	0	0	162
d__Bacteria;p__Patescibacteria;c__Parcubacteria;o__Candidatus_Moranbacteria	0	0	19	0	0	0
d__Bacteria;p__Chloroflexi;c__Anaerolineae;o__SBR1031	0	0	11	0	35	0
d__Bacteria;p__Bacteroidota;c__Bacteroidia;o__Flavobacteriales	0	2	0	0	0	0
d__Bacteria;p__Acidobacteriota;c__Acidobacteriae;o__Acidobacteriae	84	22	53	74	68	0
d__Bacteria;p__Proteobacteria;c__Alphaproteobacteria;o__Micavibrionales	4	0	0	0	6	0
d__Bacteria;p__Nitrospirota;c__Nitrospiria;o__Nitrospirales	0	16	0	0	0	0
d__Eukaryota;p__Arthropoda;c__Maxillopoda;o__Cyclopoida	0	0	0	0	5	0
d__Bacteria;p__Cyanobacteria;c__Sericytochromatia;o__Sericytochromatia	0	4	0	0	0	0
d__Archaea;p__Crenarchaeota;c__Nitrososphaeria;o__Nitrososphaerales	0	0	0	0	0	13
d__Bacteria;p__Actinobacteriota;c__Actinobacteria;o__Streptomycetales	0	163	0	0	0	0

## Sheet: Family
index	Y1	Y2	Y4	Y5	Y6	Y7
d__Bacteria;p__Cyanobacteria;c__Cyanobacteriia;o__Cyanobacteriales;__	11273	881	8169	15614	310	495
d__Bacteria;p__Cyanobacteria;c__Cyanobacteriia;o__Cyanobacteriales;f__Chroococcidiopsaceae	3889	1204	1297	4766	213	1053
d__Bacteria;p__Patescibacteria;c__Parcubacteria;o__Candidatus_Kaiserbacteria;f__Candidatus_Kaiserbacteria	7	0	0	0	0	0
d__Bacteria;p__Actinobacteriota;c__Acidimicrobiia;o__uncultured;f__uncultured	131	16	39	117	0	179
d__Bacteria;p__Proteobacteria;c__Alphaproteobacteria;o__Sphingomonadales;f__Sphingomonadaceae	1615	1191	1897	906	2532	764
d__Bacteria;p__Cyanobacteria;c__Cyanobacteriia;o__Cyanobacteriales;f__Microcystaceae	0	0	0	0	0	1972
d__Bacteria;p__Proteobacteria;c__Alphaproteobacteria;o__Rhizobiales;f__uncultured	123	285	189	128	0	1324
d__Bacteria;p__Proteobacteria;c__Alphaproteobacteria;o__Acetobacterales;f__Acetobacteraceae	1473	360	803	4711	1752	1161
d__Bacteria;p__Proteobacteria;c__Alphaproteobacteria;o__Azospirillales;f__Azospirillaceae	0	456	218	249	273	794
d__Bacteria;p__Proteobacteria;c__Alphaproteobacteria;o__Rhizobiales;f__Beijerinckiaceae	800	501	1289	2259	550	1420
d__Bacteria;p__Actinobacteriota;c__Acidimicrobiia;o__Microtrichales;f__Iamiaceae	0	101	0	0	0	0
d__Bacteria;p__Actinobacteriota;c__Actinobacteria;o__Frankiales;f__Geodermatophilaceae	1050	1653	652	2514	511	3026
d__Bacteria;p__Cyanobacteria;c__Cyanobacteriia;o__Cyanobacteriales;f__Nostocaceae	1027	0	1059	4712	227	76
d__Bacteria;p__Chloroflexi;c__Chloroflexia;o__Kallotenuales;f__AKIW781	732	266	276	670	366	299
d__Bacteria;p__Acidobacteriota;c__Blastocatellia;o__Blastocatellales;f__Blastocatellaceae	236	270	691	183	541	54
d__Bacteria;p__Planctomycetota;c__Phycisphaerae;o__Tepidisphaerales;f__WD2101_soil_group	266	684	760	42	353	866
d__Bacteria;p__Proteobacteria;c__Alphaproteobacteria;o__Rhodobacterales;f__Rhodobacteraceae	930	750	1305	1606	1259	585
d__Bacteria;p__Actinobacteriota;c__Actinobacteria;o__Micrococcales;f__Dermatophilaceae	0	0	131	0	240	0
d__Bacteria;p__Actinobacteriota;c__Actinobacteria;o__Micromonosporales;f__Micromonosporaceae	170	408	1295	324	845	150
d__Bacteria;p__Actinobacteriota;c__Actinobacteria;o__Propionibacteriales;f__Nocardioidaceae	299	1205	512	41	361	508
d__Bacteria;p__Gemmatimonadota;c__Gemmatimonadetes;o__Gemmatimonadales;f__Gemmatimonadaceae	57	140	0	234	122	70
d__Bacteria;p__Actinobacteriota;c__Acidimicrobiia;o__Microtrichales;__	0	44	0	0	0	0
d__Bacteria;p__Chloroflexi;c__Anaerolineae;o__Caldilineales;f__Caldilineaceae	20	51	20	63	58	490
d__Bacteria;p__Actinobacteriota;c__Actinobacteria;o__Micrococcales;f__Micrococcaceae	0	671	382	183	57	1100
d__Bacteria;p__Actinobacteriota;c__Actinobacteria;o__Pseudonocardiales;f__Pseudonocardiaceae	875	1119	3066	832	3832	667
d__Bacteria;p__Chloroflexi;c__Chloroflexia;o__Thermomicrobiales;f__JG30-KF-CM45	296	177	369	645	65	178
d__Bacteria;p__Proteobacteria;c__Alphaproteobacteria;o__Rhizobiales;__	252	161	50	135	34	34
d__Bacteria;p__Bacteroidota;c__Bacteroidia;o__Chitinophagales;f__Chitinophagaceae	5	2	2	34	16	2
d__Bacteria;p__Deinococcota;c__Deinococci;o__Deinococcales;f__Trueperaceae	749	328	163	1466	185	167
d__Bacteria;p__Proteobacteria;c__Alphaproteobacteria;o__Tistrellales;f__Geminicoccaceae	78	0	23	342	0	50
d__Bacteria;p__Actinobacteriota;c__Actinobacteria;o__Micrococcales;f__Cellulomonadaceae	0	322	162	0	96	0
d__Bacteria;p__Gemmatimonadota;c__Longimicrobia;o__Longimicrobiales;f__Longimicrobiaceae	0	2	0	0	0	12
d__Bacteria;__;__;__;__	5	4	3	57	0	0
d__Bacteria;p__Proteobacteria;c__Alphaproteobacteria;o__Rhizobiales;f__Devosiaceae	49	180	315	40	215	242
d__Bacteria;p__Proteobacteria;c__Alphaproteobacteria;o__Rhizobiales;f__Xanthobacteraceae	0	49	32	75	30	116
d__Bacteria;p__Chloroflexi;c__KD4-96;o__KD4-96;f__KD4-96	0	507	57	0	0	0
d__Bacteria;p__Actinobacteriota;c__Actinobacteria;o__Propionibacteriales;f__Propionibacteriaceae	167	137	298	425	593	10
d__Bacteria;p__Cyanobacteria;c__Cyanobacteriia;o__Cyanobacteriales;f__uncultured	409	0	843	173	0	0
d__Bacteria;p__Actinobacteriota;c__Actinobacteria;o__Micrococcales;f__Microbacteriaceae	0	679	215	0	82	432
d__Bacteria;p__Verrucomicrobiota;c__Verrucomicrobiae;o__Verrucomicrobiales;f__Akkermansiaceae	0	0	15	0	0	0
d__Bacteria;p__Actinobacteriota;c__Actinobacteria;o__Frankiales;f__uncultured	296	312	0	225	130	550
d__Bacteria;p__Acidobacteriota;c__Acidobacteriae;o__Bryobacterales;f__Bryobacteraceae	68	183	58	43	4	650
d__Bacteria;p__Proteobacteria;c__Alphaproteobacteria;o__Rickettsiales;f__AB1	0	0	0	0	0	19
d__Bacteria;p__Actinobacteriota;c__Actinobacteria;__;__	0	0	29	5	140	0
d__Bacteria;p__Armatimonadota;c__Armatimonadia;o__Armatimonadales;f__Armatimonadales	170	65	0	26	156	93
d__Bacteria;p__Planctomycetota;c__Planctomycetes;o__Isosphaerales;f__Isosphaeraceae	74	174	0	257	0	164
d__Bacteria;p__Proteobacteria;c__Gammaproteobacteria;o__Burkholderiales;f__Oxalobacteraceae	0	28	0	0	0	0
d__Bacteria;p__Actinobacteriota;c__Actinobacteria;o__Frankiales;__	0	0	0	668	361	0
d__Bacteria;p__Acidobacteriota;c__Vicinamibacteria;o__Vicinamibacterales;f__Vicinamibacteraceae	0	0	0	0	0	2
d__Bacteria;p__Planctomycetota;c__Planctomycetes;o__Gemmatales;f__Gemmataceae	48	27	140	398	0	78
d__Bacteria;p__Actinobacteriota;c__Actinobacteria;o__Euzebyales;f__Euzebyaceae	174	222	35	0	0	0
d__Bacteria;p__Proteobacteria;c__Alphaproteobacteria;o__Caulobacterales;f__Caulobacteraceae	102	433	190	196	250	0
d__Bacteria;p__Planctomycetota;c__Phycisphaerae;o__Tepidisphaerales;f__Tepidisphaeraceae	97	167	165	0	172	92
d__Bacteria;p__Actinobacteriota;c__Acidimicrobiia;__;__	0	13	33	0	0	225
d__Bacteria;p__Actinobacteriota;c__Actinobacteria;o__Kineosporiales;f__Kineosporiaceae	175	256	116	449	331	0
d__Bacteria;p__Firmicutes;c__Clostridia;o__Lachnospirales;f__Lachnospiraceae	0	0	24	0	0	0
d__Bacteria;p__Bdellovibrionota;c__Bdellovibrionia;o__Bdellovibrionales;f__Bdellovibrionaceae	14	0	31	171	134	45
d__Bacteria;p__Armatimonadota;c__Fimbriimonadia;o__Fimbriimonadales;f__Fimbriimonadaceae	18	0	86	14	53	0
d__Bacteria;p__Patescibacteria;c__Saccharimonadia;o__Saccharimonadales;f__LWQ8	0	23	17	0	45	0
d__Bacteria;p__Actinobacteriota;c__Acidimicrobiia;o__Microtrichales;f__Ilumatobacteraceae	26	112	0	137	0	165
d__Bacteria;p__Abditibacteriota;c__Abditibacteria;o__Abditibacteriales;f__Abditibacteriaceae	154	0	131	19	40	0
d__Bacteria;p__Deinococcota;c__Deinococci;o__Deinococcales;f__Deinococcaceae	9	21	123	21	24	0
d__Bacteria;p__Planctomycetota;c__Planctomycetes;o__Pirellulales;f__Pirellulaceae	0	0	0	0	0	10
d__Bacteria;p__Chloroflexi;c__Chloroflexia;o__Chloroflexales;f__Chloroflexaceae	0	0	66	0	41	0
d__Bacteria;p__Chloroflexi;c__Anaerolineae;o__Ardenticatenales;f__Ardenticatenaceae	18	104	83	0	0	463
d__Bacteria;p__Proteobacteria;c__Alphaproteobacteria;o__Rhizobiales;f__Rhizobiaceae	0	338	43	310	0	17
d__Bacteria;p__Patescibacteria;c__Saccharimonadia;o__Saccharimonadales;f__Saccharimonadales	0	4	0	33	3	21
d__Bacteria;p__Actinobacteriota;c__Acidimicrobiia;o__Microtrichales;f__uncultured	47	0	0	68	0	0
d__Bacteria;p__Proteobacteria;c__Alphaproteobacteria;o__uncultured;f__uncultured	0	0	0	0	0	63
d__Bacteria;p__Bacteroidota;c__Bacteroidia;o__Cytophagales;f__Spirosomaceae	0	0	3	0	4	0
d__Bacteria;p__Verrucomicrobiota;c__Verrucomicrobiae;o__Chthoniobacterales;f__Chthoniobacteraceae	0	2	0	0	0	0
d__Bacteria;p__Chloroflexi;c__Ktedonobacteria;o__C0119;f__C0119	0	42	74	0	0	131
d__Bacteria;p__Actinobacteriota;__;__;__	0	0	0	2	0	0
d__Bacteria;p__Actinobacteriota;c__Actinobacteria;o__Frankiales;f__Nakamurellaceae	0	0	150	29	0	0
d__Bacteria;p__Proteobacteria;c__Alphaproteobacteria;o__Puniceispirillales;f__Puniceispirillales_Incertae_Sedis	37	0	0	85	0	81
d__Bacteria;p__Patescibacteria;c__Saccharimonadia;o__Saccharimonadales;__	0	18	0	0	0	0
d__Bacteria;p__Actinobacteriota;c__Rubrobacteria;o__Rubrobacterales;f__Rubrobacteriaceae	3	0	0	0	2	5
d__Bacteria;p__Myxococcota;c__Myxococcia;o__Myxococcales;f__Myxococcaceae	0	0	3	0	0	0
d__Bacteria;p__Actinobacteriota;c__Actinobacteria;o__Micrococcales;f__Promicromonosporaceae	0	123	0	0	0	0
d__Bacteria;p__Bacteroidota;c__Bacteroidia;o__Chitinophagales;__	0	0	0	0	2	0
d__Bacteria;p__Actinobacteriota;c__Actinobacteria;o__Micrococcales;f__Intrasporangiaceae	0	53	0	0	0	0
d__Bacteria;p__Proteobacteria;c__Gammaproteobacteria;o__Burkholderiales;f__Comamonadaceae	0	0	3	0	0	0
d__Bacteria;p__Actinobacteriota;c__Actinobacteria;o__Micrococcales;__	0	0	0	0	2	0
d__Bacteria;p__Chloroflexi;c__TK10;o__TK10;f__TK10	0	43	0	0	0	219
d__Bacteria;p__Chloroflexi;c__Chloroflexia;o__Thermomicrobiales;f__AKYG1722	0	0	0	0	0	92
d__Bacteria;p__Cyanobacteria;c__Cyanobacteriia;o__Thermosynechococcales;f__Thermosynechococcaceae	0	194	162	0	0	0
d__Bacteria;p__Chloroflexi;c__OLB14;o__OLB14;f__OLB14	0	10	0	0	0	0
d__Bacteria;p__Planctomycetota;c__Phycisphaerae;o__Tepidisphaerales;__	0	0	0	0	25	0
d__Bacteria;p__Chloroflexi;c__JG30-KF-CM66;o__JG30-KF-CM66;f__JG30-KF-CM66	0	101	28	0	0	162
d__Bacteria;p__Cyanobacteria;c__Cyanobacteriia;o__Cyanobacteriales;f__Xenococcaceae	0	24	0	0	0	0
d__Bacteria;p__Patescibacteria;c__Parcubacteria;o__Candidatus_Moranbacteria;f__Candidatus_Moranbacteria	0	0	19	0	0	0
d__Bacteria;p__Chloroflexi;c__Anaerolineae;o__SBR1031;f__A4b	0	0	11	0	35	0
d__Bacteria;p__Bacteroidota;c__Bacteroidia;o__Flavobacteriales;f__Flavobacteriaceae	0	2	0	0	0	0
d__Bacteria;p__Acidobacteriota;c__Acidobacteriae;o__Acidobacteriae;f__Acidobacteriae	84	22	53	74	68	0
d__Bacteria;p__Chloroflexi;c__Chloroflexia;o__Chloroflexales;f__Roseiflexaceae	0	0	0	12	0	117
d__Bacteria;p__Proteobacteria;c__Alphaproteobacteria;o__Micavibrionales;f__uncultured	4	0	0	0	6	0
d__Bacteria;p__Nitrospirota;c__Nitrospiria;o__Nitrospirales;f__Nitrospiraceae	0	16	0	0	0	0
d__Eukaryota;p__Arthropoda;c__Maxillopoda;o__Cyclopoida;f__Cyclopoida	0	0	0	0	5	0
d__Bacteria;p__Cyanobacteria;c__Sericytochromatia;o__Sericytochromatia;f__Sericytochromatia	0	4	0	0	0	0
d__Archaea;p__Crenarchaeota;c__Nitrososphaeria;o__Nitrososphaerales;f__Nitrososphaeraceae	0	0	0	0	0	13
d__Bacteria;p__Actinobacteriota;c__Actinobacteria;o__Streptomycetales;f__Streptomycetaceae	0	163	0	0	0	0

## Sheet: Genus
index	Y1	Y2	Y4	Y5	Y6	Y7
d__Bacteria;p__Cyanobacteria;c__Cyanobacteriia;o__Cyanobacteriales;__;__	11273	881	8169	15614	310	495
d__Bacteria;p__Cyanobacteria;c__Cyanobacteriia;o__Cyanobacteriales;f__Chroococcidiopsaceae;g__uncultured	473	312	289	3769	147	550
d__Bacteria;p__Actinobacteriota;c__Actinobacteria;o__Pseudonocardiales;f__Pseudonocardiaceae;g__Pseudonocardia	875	651	3041	832	3712	667
d__Bacteria;p__Cyanobacteria;c__Cyanobacteriia;o__Cyanobacteriales;f__Nostocaceae;g__Scytonema_UTEX_2349	556	0	286	3357	115	0
d__Bacteria;p__Cyanobacteria;c__Cyanobacteriia;o__Cyanobacteriales;f__Chroococcidiopsaceae;g__Aliterella	3338	892	1008	623	66	503
d__Bacteria;p__Proteobacteria;c__Alphaproteobacteria;o__Acetobacterales;f__Acetobacteraceae;g__Craurococcus-Caldovatus	625	17	578	2577	1312	396
d__Bacteria;p__Cyanobacteria;c__Cyanobacteriia;o__Cyanobacteriales;f__Microcystaceae;g__Chalicogloea_CCALA_975	0	0	0	0	0	1972
d__Bacteria;p__Proteobacteria;c__Alphaproteobacteria;o__Acetobacterales;f__Acetobacteraceae;__	801	199	184	1860	385	580
d__Bacteria;p__Proteobacteria;c__Alphaproteobacteria;o__Rhodobacterales;f__Rhodobacteraceae;g__Rubellimicrobium	930	292	955	1592	823	424
d__Bacteria;p__Proteobacteria;c__Alphaproteobacteria;o__Sphingomonadales;f__Sphingomonadaceae;g__Sphingomonas	826	414	519	439	1523	256
d__Bacteria;p__Deinococcota;c__Deinococci;o__Deinococcales;f__Trueperaceae;g__Truepera	749	328	163	1466	185	167
d__Bacteria;p__Actinobacteriota;c__Actinobacteria;o__Frankiales;f__Geodermatophilaceae;g__Modestobacter	256	161	0	886	99	1426
d__Bacteria;p__Proteobacteria;c__Alphaproteobacteria;o__Rhizobiales;f__uncultured;g__uncultured	123	285	189	128	0	1324
d__Bacteria;p__Actinobacteriota;c__Actinobacteria;o__Micromonosporales;f__Micromonosporaceae;__	170	408	1293	324	804	150
d__Bacteria;p__Proteobacteria;c__Alphaproteobacteria;o__Sphingomonadales;f__Sphingomonadaceae;__	531	777	1137	184	759	487
d__Bacteria;p__Actinobacteriota;c__Actinobacteria;o__Frankiales;f__Geodermatophilaceae;g__Blastococcus	659	1131	621	830	370	1124
d__Bacteria;p__Proteobacteria;c__Alphaproteobacteria;o__Rhizobiales;f__Beijerinckiaceae;g__Psychroglaciecola	94	21	123	1124	12	144
d__Bacteria;p__Cyanobacteria;c__Cyanobacteriia;o__Cyanobacteriales;f__Nostocaceae;__	265	0	700	938	0	6
d__Bacteria;p__Planctomycetota;c__Phycisphaerae;o__Tepidisphaerales;f__WD2101_soil_group;g__WD2101_soil_group	266	684	760	42	353	866
d__Bacteria;p__Cyanobacteria;c__Cyanobacteriia;o__Cyanobacteriales;f__uncultured;g__uncultured	409	0	843	173	0	0
d__Bacteria;p__Actinobacteriota;c__Actinobacteria;o__Propionibacteriales;f__Nocardioidaceae;g__Nocardioides	126	802	512	41	361	268
d__Bacteria;p__Actinobacteriota;c__Actinobacteria;o__Frankiales;f__Geodermatophilaceae;__	135	0	0	784	0	0
d__Bacteria;p__Proteobacteria;c__Alphaproteobacteria;o__Rhizobiales;f__Beijerinckiaceae;__	186	220	504	769	180	619
d__Bacteria;p__Chloroflexi;c__Chloroflexia;o__Kallotenuales;f__AKIW781;g__AKIW781	732	266	276	670	366	299
d__Bacteria;p__Actinobacteriota;c__Actinobacteria;o__Micrococcales;f__Micrococcaceae;__	0	237	56	89	51	727
d__Bacteria;p__Actinobacteriota;c__Actinobacteria;o__Frankiales;__;__	0	0	0	668	361	0
d__Bacteria;p__Acidobacteriota;c__Acidobacteriae;o__Bryobacterales;f__Bryobacteraceae;g__Bryobacter	68	183	58	43	4	650
d__Bacteria;p__Chloroflexi;c__Chloroflexia;o__Thermomicrobiales;f__JG30-KF-CM45;g__JG30-KF-CM45	296	177	369	645	65	178
d__Bacteria;p__Acidobacteriota;c__Blastocatellia;o__Blastocatellales;f__Blastocatellaceae;g__Blastocatella	209	253	589	172	374	34
d__Bacteria;p__Actinobacteriota;c__Actinobacteria;o__Frankiales;f__uncultured;g__uncultured	296	312	0	225	130	550
d__Bacteria;p__Chloroflexi;c__KD4-96;o__KD4-96;f__KD4-96;g__KD4-96	0	507	57	0	0	0
d__Bacteria;p__Chloroflexi;c__Anaerolineae;o__Caldilineales;f__Caldilineaceae;g__uncultured	20	51	20	63	58	490
d__Bacteria;p__Proteobacteria;c__Alphaproteobacteria;o__Azospirillales;f__Azospirillaceae;g__uncultured	0	38	68	0	0	486
d__Bacteria;p__Actinobacteriota;c__Actinobacteria;o__Frankiales;f__Geodermatophilaceae;g__Geodermatophilus	0	361	31	14	42	476
d__Bacteria;p__Chloroflexi;c__Anaerolineae;o__Ardenticatenales;f__Ardenticatenaceae;g__uncultured	18	104	83	0	0	463
d__Bacteria;p__Actinobacteriota;c__Actinobacteria;o__Kineosporiales;f__Kineosporiaceae;g__Quadrisphaera	175	256	116	449	109	0
d__Bacteria;p__Proteobacteria;c__Alphaproteobacteria;o__Rhodobacterales;f__Rhodobacteraceae;g__Paracoccus	0	152	310	14	436	60
d__Bacteria;p__Actinobacteriota;c__Actinobacteria;o__Micrococcales;f__Microbacteriaceae;__	0	162	215	0	0	432
d__Bacteria;p__Proteobacteria;c__Alphaproteobacteria;o__Azospirillales;f__Azospirillaceae;g__Skermanella	0	418	150	249	273	308
d__Bacteria;p__Cyanobacteria;c__Cyanobacteriia;o__Cyanobacteriales;f__Chroococcidiopsaceae;__	78	0	0	374	0	0
d__Bacteria;p__Actinobacteriota;c__Actinobacteria;o__Micrococcales;f__Micrococcaceae;g__Pseudarthrobacter	0	329	234	0	6	185
d__Bacteria;p__Proteobacteria;c__Alphaproteobacteria;o__Rhizobiales;f__Devosiaceae;g__Devosia	49	124	315	0	215	242
d__Bacteria;p__Proteobacteria;c__Alphaproteobacteria;o__Rhizobiales;f__Beijerinckiaceae;g__uncultured	171	143	312	232	43	297
d__Bacteria;p__Proteobacteria;c__Alphaproteobacteria;o__Tistrellales;f__Geminicoccaceae;g__Geminicoccus	78	0	23	311	0	50
d__Bacteria;p__Proteobacteria;c__Alphaproteobacteria;o__Rhizobiales;f__Beijerinckiaceae;g__Microvirga	70	69	107	52	175	310
d__Bacteria;p__Proteobacteria;c__Alphaproteobacteria;o__Rhizobiales;f__Rhizobiaceae;__	0	117	43	310	0	17
d__Bacteria;p__Proteobacteria;c__Alphaproteobacteria;o__Rhodobacterales;f__Rhodobacteraceae;g__Amaricoccus	0	304	0	0	0	0
d__Bacteria;p__Proteobacteria;c__Alphaproteobacteria;o__Sphingomonadales;f__Sphingomonadaceae;g__Ellin6055	177	0	49	283	117	0
d__Bacteria;p__Cyanobacteria;c__Cyanobacteriia;o__Cyanobacteriales;f__Nostocaceae;g__Nostoc_PCC-73102	0	0	73	282	112	70
d__Bacteria;p__Actinobacteriota;c__Actinobacteria;o__Micrococcales;f__Cellulomonadaceae;g__Cellulomonas	0	277	162	0	96	0
d__Bacteria;p__Actinobacteriota;c__Actinobacteria;o__Micrococcales;f__Microbacteriaceae;g__Microbacterium	0	276	0	0	82	0
d__Bacteria;p__Planctomycetota;c__Planctomycetes;o__Isosphaerales;f__Isosphaeraceae;g__uncultured	0	0	0	257	0	164
d__Bacteria;p__Proteobacteria;c__Alphaproteobacteria;o__Rhizobiales;__;__	252	161	50	135	34	34
d__Bacteria;p__Proteobacteria;c__Alphaproteobacteria;o__Caulobacterales;f__Caulobacteraceae;g__Brevundimonas	0	246	0	0	0	0
d__Bacteria;p__Actinobacteriota;c__Actinobacteria;o__Micrococcales;f__Microbacteriaceae;g__Agromyces	0	241	0	0	0	0
d__Bacteria;p__Actinobacteriota;c__Actinobacteria;o__Micrococcales;f__Dermatophilaceae;__	0	0	131	0	240	0
d__Bacteria;p__Actinobacteriota;c__Actinobacteria;o__Pseudonocardiales;f__Pseudonocardiaceae;g__Actinomycetospora	0	236	25	0	120	0
d__Bacteria;p__Gemmatimonadota;c__Gemmatimonadetes;o__Gemmatimonadales;f__Gemmatimonadaceae;g__Roseisolibacter	57	0	0	234	122	70
d__Bacteria;p__Actinobacteriota;c__Actinobacteria;o__Pseudonocardiales;f__Pseudonocardiaceae;g__Lechevalieria	0	232	0	0	0	0
d__Bacteria;p__Actinobacteriota;c__Acidimicrobiia;__;__;__	0	13	33	0	0	225
d__Bacteria;p__Proteobacteria;c__Alphaproteobacteria;o__Rhizobiales;f__Beijerinckiaceae;g__Methylobacterium-Methylorubrum	181	0	224	82	140	50
d__Bacteria;p__Actinobacteriota;c__Actinobacteria;o__Propionibacteriales;f__Propionibacteriaceae;g__Microlunatus	0	114	0	222	125	0
d__Bacteria;p__Actinobacteriota;c__Actinobacteria;o__Kineosporiales;f__Kineosporiaceae;__	0	0	0	0	222	0
d__Bacteria;p__Actinobacteriota;c__Actinobacteria;o__Propionibacteriales;f__Propionibacteriaceae;g__Friedmanniella	0	0	184	203	221	0
d__Bacteria;p__Chloroflexi;c__TK10;o__TK10;f__TK10;g__TK10	0	43	0	0	0	219
d__Bacteria;p__Cyanobacteria;c__Cyanobacteriia;o__Cyanobacteriales;f__Nostocaceae;g__Calothrix_PCC-6303	206	0	0	135	0	0
d__Bacteria;p__Actinobacteriota;c__Actinobacteria;o__Propionibacteriales;f__Nocardioidaceae;g__uncultured	148	111	0	0	0	196
d__Bacteria;p__Cyanobacteria;c__Cyanobacteriia;o__Thermosynechococcales;f__Thermosynechococcaceae;g__Loriellopsis_LF-B5	0	194	162	0	0	0
d__Bacteria;p__Proteobacteria;c__Alphaproteobacteria;o__Caulobacterales;f__Caulobacteraceae;g__PMMR1	102	52	190	106	68	0
d__Bacteria;p__Actinobacteriota;c__Actinobacteria;o__Micrococcales;f__Micrococcaceae;g__Kocuria	0	105	92	94	0	188
d__Bacteria;p__Proteobacteria;c__Alphaproteobacteria;o__Acetobacterales;f__Acetobacteraceae;g__uncultured	0	0	0	186	55	0
d__Bacteria;p__Actinobacteriota;c__Actinobacteria;o__Euzebyales;f__Euzebyaceae;g__uncultured	174	184	35	0	0	0
d__Bacteria;p__Actinobacteriota;c__Acidimicrobiia;o__uncultured;f__uncultured;g__uncultured	131	16	39	117	0	179
d__Bacteria;p__Planctomycetota;c__Planctomycetes;o__Gemmatales;f__Gemmataceae;g__Gemmata	0	27	140	176	0	51
d__Bacteria;p__Planctomycetota;c__Planctomycetes;o__Isosphaerales;f__Isosphaeraceae;g__Tundrisphaera	74	174	0	0	0	0
d__Bacteria;p__Armatimonadota;c__Armatimonadia;o__Armatimonadales;f__Armatimonadales;g__Armatimonadales	170	65	0	26	156	93
d__Bacteria;p__Actinobacteriota;c__Actinobacteria;o__Propionibacteriales;f__Propionibacteriaceae;__	167	23	0	0	64	0
d__Bacteria;p__Actinobacteriota;c__Actinobacteria;o__Streptomycetales;f__Streptomycetaceae;g__Streptomyces	0	163	0	0	0	0
d__Bacteria;p__Chloroflexi;c__JG30-KF-CM66;o__JG30-KF-CM66;f__JG30-KF-CM66;g__JG30-KF-CM66	0	101	28	0	0	162
d__Bacteria;p__Bdellovibrionota;c__Bdellovibrionia;o__Bdellovibrionales;f__Bdellovibrionaceae;g__OM27_clade	14	0	31	158	127	24
d__Bacteria;p__Abditibacteriota;c__Abditibacteria;o__Abditibacteriales;f__Abditibacteriaceae;g__Abditibacterium	154	0	131	19	40	0
d__Bacteria;p__Proteobacteria;c__Alphaproteobacteria;o__Sphingomonadales;f__Sphingomonadaceae;g__MN_122.2a	43	0	153	0	36	0
d__Bacteria;p__Planctomycetota;c__Planctomycetes;o__Gemmatales;f__Gemmataceae;g__Fimbriiglobus	48	0	0	152	0	27
d__Bacteria;p__Actinobacteriota;c__Actinobacteria;o__Frankiales;f__Nakamurellaceae;g__Nakamurella	0	0	150	29	0	0
d__Bacteria;p__Proteobacteria;c__Alphaproteobacteria;o__Acetobacterales;f__Acetobacteraceae;g__Roseomonas	0	100	41	88	0	149
d__Bacteria;p__Acidobacteriota;c__Blastocatellia;o__Blastocatellales;f__Blastocatellaceae;__	0	17	27	0	147	20
d__Bacteria;p__Actinobacteriota;c__Actinobacteria;__;__;__	0	0	29	5	140	0
d__Bacteria;p__Actinobacteriota;c__Acidimicrobiia;o__Microtrichales;f__Ilumatobacteraceae;g__uncultured	26	60	0	137	0	65
d__Bacteria;p__Proteobacteria;c__Alphaproteobacteria;o__Caulobacterales;f__Caulobacteraceae;__	0	135	0	0	91	0
d__Bacteria;p__Chloroflexi;c__Ktedonobacteria;o__C0119;f__C0119;g__C0119	0	42	74	0	0	131
d__Bacteria;p__Actinobacteriota;c__Actinobacteria;o__Micrococcales;f__Promicromonosporaceae;g__Isoptericola	0	123	0	0	0	0
d__Bacteria;p__Planctomycetota;c__Phycisphaerae;o__Tepidisphaerales;f__Tepidisphaeraceae;g__Tepidisphaeraceae	33	114	121	0	108	50
d__Bacteria;p__Actinobacteriota;c__Actinobacteria;o__Propionibacteriales;f__Propionibacteriaceae;g__Propioniciclava	0	0	114	0	117	10
d__Bacteria;p__Chloroflexi;c__Chloroflexia;o__Chloroflexales;f__Roseiflexaceae;g__uncultured	0	0	0	12	0	117
d__Bacteria;p__Actinobacteriota;c__Actinobacteria;o__Propionibacteriales;f__Nocardioidaceae;g__Mumia	0	113	0	0	0	0
d__Bacteria;p__Actinobacteriota;c__Actinobacteria;o__Propionibacteriales;f__Nocardioidaceae;g__Aeromicrobium	0	105	0	0	0	0
d__Bacteria;p__Actinobacteriota;c__Acidimicrobiia;o__Microtrichales;f__Iamiaceae;g__Iamia	0	101	0	0	0	0
d__Bacteria;p__Proteobacteria;c__Alphaproteobacteria;o__Rhodobacterales;f__Rhodobacteraceae;__	0	2	40	0	0	101
d__Bacteria;p__Actinobacteriota;c__Acidimicrobiia;o__Microtrichales;f__Ilumatobacteraceae;g__CL500-29_marine_group	0	0	0	0	0	100
d__Bacteria;p__Proteobacteria;c__Alphaproteobacteria;o__Rhizobiales;f__Beijerinckiaceae;g__Neo-b11	98	0	0	0	0	0
d__Bacteria;p__Proteobacteria;c__Alphaproteobacteria;o__Rhizobiales;f__Rhizobiaceae;g__Aureimonas	0	97	0	0	0	0
d__Bacteria;p__Chloroflexi;c__Chloroflexia;o__Thermomicrobiales;f__AKYG1722;g__AKYG1722	0	0	0	0	0	92
d__Bacteria;p__Proteobacteria;c__Alphaproteobacteria;o__Caulobacterales;f__Caulobacteraceae;g__uncultured	0	0	0	90	37	0
d__Bacteria;p__Armatimonadota;c__Fimbriimonadia;o__Fimbriimonadales;f__Fimbriimonadaceae;g__Fimbriimonas	0	0	86	0	0	0
d__Bacteria;p__Proteobacteria;c__Alphaproteobacteria;o__Puniceispirillales;f__Puniceispirillales_Incertae_Sedis;g__Constrictibacter	37	0	0	85	0	81
d__Bacteria;p__Acidobacteriota;c__Acidobacteriae;o__Acidobacteriae;f__Acidobacteriae;g__Paludibaculum	84	22	53	74	68	0
d__Bacteria;p__Gemmatimonadota;c__Gemmatimonadetes;o__Gemmatimonadales;f__Gemmatimonadaceae;g__Gemmatimonas	0	83	0	0	0	0
d__Bacteria;p__Deinococcota;c__Deinococci;o__Deinococcales;f__Deinococcaceae;g__Deinococcus	9	21	82	21	24	0
d__Bacteria;p__Proteobacteria;c__Alphaproteobacteria;o__Rhizobiales;f__Xanthobacteraceae;__	0	0	32	75	30	72
d__Bacteria;p__Acidobacteriota;c__Blastocatellia;o__Blastocatellales;f__Blastocatellaceae;g__uncultured	27	0	75	11	20	0
d__Bacteria;p__Actinobacteriota;c__Actinobacteria;o__Propionibacteriales;f__Nocardioidaceae;g__Kribbella	0	74	0	0	0	0
d__Bacteria;p__Planctomycetota;c__Planctomycetes;o__Gemmatales;f__Gemmataceae;__	0	0	0	70	0	0
d__Bacteria;p__Actinobacteriota;c__Acidimicrobiia;o__Microtrichales;f__uncultured;g__uncultured	47	0	0	68	0	0
d__Bacteria;p__Proteobacteria;c__Alphaproteobacteria;o__Rhizobiales;f__Rhizobiaceae;g__Allorhizobium-Neorhizobium-Pararhizobium-Rhizobium	0	67	0	0	0	0
d__Bacteria;p__Actinobacteriota;c__Actinobacteria;o__Propionibacteriales;f__Propionibacteriaceae;g__uncultured	0	0	0	0	66	0
d__Bacteria;p__Chloroflexi;c__Chloroflexia;o__Chloroflexales;f__Chloroflexaceae;g__FFCH7168	0	0	66	0	21	0
d__Bacteria;p__Planctomycetota;c__Phycisphaerae;o__Tepidisphaerales;f__Tepidisphaeraceae;g__Tepidisphaera	64	53	44	0	64	42
d__Bacteria;p__Proteobacteria;c__Alphaproteobacteria;o__uncultured;f__uncultured;g__uncultured	0	0	0	0	0	63
d__Bacteria;__;__;__;__;__	5	4	3	57	0	0
d__Bacteria;p__Gemmatimonadota;c__Gemmatimonadetes;o__Gemmatimonadales;f__Gemmatimonadaceae;g__uncultured	0	57	0	0	0	0
d__Bacteria;p__Proteobacteria;c__Alphaproteobacteria;o__Rhizobiales;f__Rhizobiaceae;g__Mesorhizobium	0	57	0	0	0	0
d__Bacteria;p__Proteobacteria;c__Alphaproteobacteria;o__Rhizobiales;f__Devosiaceae;__	0	56	0	40	0	0
d__Bacteria;p__Proteobacteria;c__Alphaproteobacteria;o__Caulobacterales;f__Caulobacteraceae;g__Caulobacter	0	0	0	0	54	0
d__Bacteria;p__Armatimonadota;c__Fimbriimonadia;o__Fimbriimonadales;f__Fimbriimonadaceae;g__Fimbriimonadaceae	18	0	0	14	53	0
d__Bacteria;p__Actinobacteriota;c__Actinobacteria;o__Micrococcales;f__Intrasporangiaceae;g__Ornithinimicrobium	0	53	0	0	0	0
d__Bacteria;p__Actinobacteriota;c__Acidimicrobiia;o__Microtrichales;f__Ilumatobacteraceae;__	0	52	0	0	0	0
d__Bacteria;p__Proteobacteria;c__Alphaproteobacteria;o__Sphingomonadales;f__Sphingomonadaceae;g__Altererythrobacter	0	0	0	0	51	21
d__Bacteria;p__Proteobacteria;c__Alphaproteobacteria;o__Rhizobiales;f__Xanthobacteraceae;g__uncultured	0	49	0	0	0	44
d__Bacteria;p__Proteobacteria;c__Alphaproteobacteria;o__Rhizobiales;f__Beijerinckiaceae;g__Bosea	0	48	0	0	0	0
d__Bacteria;p__Proteobacteria;c__Alphaproteobacteria;o__Acetobacterales;f__Acetobacteraceae;g__Belnapia	47	44	0	0	0	36
d__Bacteria;p__Proteobacteria;c__Alphaproteobacteria;o__Sphingomonadales;f__Sphingomonadaceae;g__uncultured	38	0	0	0	46	0
d__Bacteria;p__Patescibacteria;c__Saccharimonadia;o__Saccharimonadales;f__LWQ8;g__LWQ8	0	23	17	0	45	0
d__Bacteria;p__Actinobacteriota;c__Actinobacteria;o__Micrococcales;f__Cellulomonadaceae;__	0	45	0	0	0	0
d__Bacteria;p__Actinobacteriota;c__Acidimicrobiia;o__Microtrichales;__;__	0	44	0	0	0	0
d__Bacteria;p__Actinobacteriota;c__Actinobacteria;o__Propionibacteriales;f__Nocardioidaceae;__	25	0	0	0	0	44
d__Bacteria;p__Actinobacteriota;c__Actinobacteria;o__Micromonosporales;f__Micromonosporaceae;g__Actinoplanes	0	0	0	0	41	0
d__Bacteria;p__Deinococcota;c__Deinococci;o__Deinococcales;f__Deinococcaceae;g__uncultured	0	0	41	0	0	0
d__Bacteria;p__Proteobacteria;c__Alphaproteobacteria;o__Sphingomonadales;f__Sphingomonadaceae;g__Sphingorhabdus	0	0	39	0	0	0
d__Bacteria;p__Actinobacteriota;c__Actinobacteria;o__Euzebyales;f__Euzebyaceae;g__Euzebya	0	38	0	0	0	0
d__Bacteria;p__Chloroflexi;c__Anaerolineae;o__SBR1031;f__A4b;g__A4b	0	0	11	0	35	0
d__Bacteria;p__Bacteroidota;c__Bacteroidia;o__Chitinophagales;f__Chitinophagaceae;__	5	0	2	34	3	0
d__Bacteria;p__Patescibacteria;c__Saccharimonadia;o__Saccharimonadales;f__Saccharimonadales;g__Saccharimonadales	0	4	0	33	3	21
d__Bacteria;p__Proteobacteria;c__Alphaproteobacteria;o__Tistrellales;f__Geminicoccaceae;g__Candidatus_Alysiosphaera	0	0	0	31	0	0
d__Bacteria;p__Proteobacteria;c__Gammaproteobacteria;o__Burkholderiales;f__Oxalobacteraceae;g__Massilia	0	28	0	0	0	0
d__Bacteria;p__Planctomycetota;c__Phycisphaerae;o__Tepidisphaerales;__;__	0	0	0	0	25	0
d__Bacteria;p__Firmicutes;c__Clostridia;o__Lachnospirales;f__Lachnospiraceae;__	0	0	24	0	0	0
d__Bacteria;p__Cyanobacteria;c__Cyanobacteriia;o__Cyanobacteriales;f__Xenococcaceae;g__Pleurocapsa_PCC-7319	0	24	0	0	0	0
d__Bacteria;p__Bdellovibrionota;c__Bdellovibrionia;o__Bdellovibrionales;f__Bdellovibrionaceae;g__Bdellovibrio	0	0	0	13	7	21
d__Bacteria;p__Chloroflexi;c__Chloroflexia;o__Chloroflexales;f__Chloroflexaceae;__	0	0	0	0	20	0
d__Bacteria;p__Proteobacteria;c__Alphaproteobacteria;o__Rickettsiales;f__AB1;g__AB1	0	0	0	0	0	19
d__Bacteria;p__Proteobacteria;c__Alphaproteobacteria;o__Rhizobiales;f__Beijerinckiaceae;g__Methylocella	0	0	19	0	0	0
d__Bacteria;p__Patescibacteria;c__Parcubacteria;o__Candidatus_Moranbacteria;f__Candidatus_Moranbacteria;g__Candidatus_Moranbacteria	0	0	19	0	0	0
d__Bacteria;p__Patescibacteria;c__Saccharimonadia;o__Saccharimonadales;__;__	0	18	0	0	0	0
d__Bacteria;p__Nitrospirota;c__Nitrospiria;o__Nitrospirales;f__Nitrospiraceae;g__Nitrospira	0	16	0	0	0	0
d__Bacteria;p__Verrucomicrobiota;c__Verrucomicrobiae;o__Verrucomicrobiales;f__Akkermansiaceae;g__Akkermansia	0	0	15	0	0	0
d__Archaea;p__Crenarchaeota;c__Nitrososphaeria;o__Nitrososphaerales;f__Nitrososphaeraceae;__	0	0	0	0	0	13
d__Bacteria;p__Gemmatimonadota;c__Longimicrobia;o__Longimicrobiales;f__Longimicrobiaceae;g__Longimicrobiaceae	0	0	0	0	0	12
d__Bacteria;p__Bacteroidota;c__Bacteroidia;o__Chitinophagales;f__Chitinophagaceae;g__Flavisolibacter	0	0	0	0	10	0
d__Bacteria;p__Planctomycetota;c__Planctomycetes;o__Pirellulales;f__Pirellulaceae;__	0	0	0	0	0	10
d__Bacteria;p__Chloroflexi;c__OLB14;o__OLB14;f__OLB14;g__OLB14	0	10	0	0	0	0
d__Bacteria;p__Patescibacteria;c__Parcubacteria;o__Candidatus_Kaiserbacteria;f__Candidatus_Kaiserbacteria;g__Candidatus_Kaiserbacteria	7	0	0	0	0	0
d__Bacteria;p__Proteobacteria;c__Alphaproteobacteria;o__Micavibrionales;f__uncultured;g__uncultured	4	0	0	0	6	0
d__Bacteria;p__Actinobacteriota;c__Rubrobacteria;o__Rubrobacterales;f__Rubrobacteriaceae;g__Rubrobacter	3	0	0	0	2	5
d__Eukaryota;p__Arthropoda;c__Maxillopoda;o__Cyclopoida;f__Cyclopoida;g__Cyclopoida	0	0	0	0	5	0
d__Bacteria;p__Cyanobacteria;c__Sericytochromatia;o__Sericytochromatia;f__Sericytochromatia;g__Sericytochromatia	0	4	0	0	0	0
d__Bacteria;p__Myxococcota;c__Myxococcia;o__Myxococcales;f__Myxococcaceae;g__P3OB-42	0	0	3	0	0	0
d__Bacteria;p__Proteobacteria;c__Gammaproteobacteria;o__Burkholderiales;f__Comamonadaceae;__	0	0	3	0	0	0
d__Bacteria;p__Bacteroidota;c__Bacteroidia;o__Cytophagales;f__Spirosomaceae;g__Spirosoma	0	0	3	0	2	0
d__Bacteria;p__Bacteroidota;c__Bacteroidia;o__Chitinophagales;f__Chitinophagaceae;g__Cnuella	0	0	0	0	3	0
d__Bacteria;p__Acidobacteriota;c__Vicinamibacteria;o__Vicinamibacterales;f__Vicinamibacteraceae;g__Vicinamibacteraceae	0	0	0	0	0	2
d__Bacteria;p__Gemmatimonadota;c__Longimicrobia;o__Longimicrobiales;f__Longimicrobiaceae;g__Longimicrobium	0	2	0	0	0	0
d__Bacteria;p__Bacteroidota;c__Bacteroidia;o__Cytophagales;f__Spirosomaceae;g__Dyadobacter	0	0	0	0	2	0
d__Bacteria;p__Verrucomicrobiota;c__Verrucomicrobiae;o__Chthoniobacterales;f__Chthoniobacteraceae;g__Chthoniobacter	0	2	0	0	0	0
d__Bacteria;p__Actinobacteriota;__;__;__;__	0	0	0	2	0	0
d__Bacteria;p__Bacteroidota;c__Bacteroidia;o__Chitinophagales;__;__	0	0	0	0	2	0
d__Bacteria;p__Actinobacteriota;c__Actinobacteria;o__Micrococcales;__;__	0	0	0	0	2	0
d__Bacteria;p__Bacteroidota;c__Bacteroidia;o__Flavobacteriales;f__Flavobacteriaceae;g__Flavobacterium	0	2	0	0	0	0
d__Bacteria;p__Actinobacteriota;c__Actinobacteria;o__Micromonosporales;f__Micromonosporaceae;g__Micromonospora	0	0	2	0	0	0
d__Bacteria;p__Bacteroidota;c__Bacteroidia;o__Chitinophagales;f__Chitinophagaceae;g__Taibaiella	0	2	0	0	0	0
d__Bacteria;p__Bacteroidota;c__Bacteroidia;o__Chitinophagales;f__Chitinophagaceae;g__Segetibacter	0	0	0	0	0	2
