# Supplementary material for: Extensive biofilm covering on sgraffito wall art: a call for proactive monitoring
Source: Front Microbiol. 2026 Jan 21;16:1664404. doi: 10.3389/fmicb.2025.1664404 (PMC12869997; doi:10.3389/fmicb.2025.1664404)
Supplement: Supplementary file 7 [file Supplementary_file_7.xlsx]

## Sheet: Phylum
index	Y1	Y2	Y4	Y5	Y6	Y7
k__Fungi;__	3242	91	932	29080	142	10662
k__Fungi;p__Ascomycota	42538	46025	37441	6264	30417	6795
k__Fungi;p__Mortierellomycota	1174	3377	3289	0	58	5346
k__Fungi;p__Fungi_phy_Incertae_sedis	123	786	1903	576	586	3800
k__Fungi;p__Basidiomycota	1219	822	1447	475	884	1975
k__Fungi;p__Chytridiomycota	95	147	709	70	5	40
k__Fungi;p__Olpidiomycota	20	0	38	17	14	6
k__Fungi;p__Blastocladiomycota	0	0	22	0	4	0

## Sheet: Order
index	Y1	Y2	Y4	Y5	Y6	Y7
k__Fungi;__;__	3242	91	932	29080	142	10662
k__Fungi;p__Ascomycota;c__Lecanoromycetes	38024	34802	209	556	6539	77
k__Fungi;p__Ascomycota;__	2144	2441	7054	2532	6042	1151
k__Fungi;p__Ascomycota;c__Candelariomycetes	668	3676	11	215	7188	0
k__Fungi;p__Mortierellomycota;c__Mortierellomycetes	1174	3377	3289	0	58	5346
k__Fungi;p__Ascomycota;c__Eurotiomycetes	276	1589	13722	78	6109	713
k__Fungi;p__Fungi_phy_Incertae_sedis;c__Fungi_cls_Incertae_sedis	123	786	1903	576	586	3800
k__Fungi;p__Ascomycota;c__Ascomycota_cls_Incertae_sedis	16	377	3792	573	101	736
k__Fungi;p__Ascomycota;c__Dothideomycetes	800	1685	9991	2112	3786	3098
k__Fungi;p__Ascomycota;c__Sordariomycetes	591	1395	2076	162	626	974
k__Fungi;p__Basidiomycota;c__Agaricomycetes	822	51	356	263	34	1426
k__Fungi;p__Basidiomycota;c__Tremellomycetes	77	147	323	26	700	334
k__Fungi;p__Basidiomycota;c__Microbotryomycetes	9	557	468	0	126	148
k__Fungi;p__Basidiomycota;__	274	10	206	163	24	41
k__Fungi;p__Chytridiomycota;c__Spizellomycetes	71	95	544	46	0	38
k__Fungi;p__Ascomycota;c__Leotiomycetes	16	29	452	0	9	6
k__Fungi;p__Olpidiomycota;c__Olpidiomycetes	17	0	38	0	14	6
k__Fungi;p__Chytridiomycota;c__Rhizophlyctidomycetes	24	28	152	4	0	0
k__Fungi;p__Ascomycota;c__Orbiliomycetes	0	14	128	0	17	40
k__Fungi;p__Basidiomycota;c__Cystobasidiomycetes	22	32	72	12	0	0
k__Fungi;p__Basidiomycota;c__Agaricostilbomycetes	15	25	0	0	0	0
k__Fungi;p__Blastocladiomycota;c__Blastocladiomycota_cls_Incertae_sedis	0	0	22	0	0	0
k__Fungi;p__Chytridiomycota;c__Chytridiomycota_cls_Incertae_sedis	0	11	10	20	0	0
k__Fungi;p__Basidiomycota;c__Ustilaginomycetes	0	0	22	0	0	0
k__Fungi;p__Ascomycota;c__Pezizomycetes	3	17	4	25	0	0
k__Fungi;p__Chytridiomycota;c__Lobulomycetes	0	13	0	0	0	0
k__Fungi;p__Olpidiomycota;c__GS18	0	0	0	12	0	0
k__Fungi;p__Ascomycota;c__Pezizomycotina_cls_Incertae_sedis	0	0	0	11	0	0
k__Fungi;p__Basidiomycota;c__Wallemiomycetes	0	0	0	0	0	26
k__Fungi;p__Basidiomycota;c__Exobasidiomycetes	0	0	0	8	0	0
k__Fungi;p__Chytridiomycota;c__Rhizophydiomycetes	0	0	3	0	0	2
k__Fungi;p__Olpidiomycota;c__GS17	3	0	0	5	0	0
k__Fungi;p__Chytridiomycota;c__Chytridiomycetes	0	0	0	0	5	0
k__Fungi;p__Blastocladiomycota;c__Blastocladiomycetes	0	0	0	0	4	0
k__Fungi;p__Basidiomycota;c__Malasseziomycetes	0	0	0	3	0	0
k__Fungi;p__Ascomycota;c__Saccharomycetes	0	0	2	0	0	0

## Sheet: Class
index	Y1	Y2	Y4	Y5	Y6	Y7
k__Fungi;__;__;__	3242	91	932	29080	142	10662
k__Fungi;p__Ascomycota;c__Lecanoromycetes;o__Caliciales	29147	195	124	75	4051	73
k__Fungi;p__Ascomycota;c__Lecanoromycetes;o__Teloschistales	8838	24229	85	440	2488	4
k__Fungi;p__Ascomycota;__;__	2144	2441	7054	2532	6042	1151
k__Fungi;p__Ascomycota;c__Lecanoromycetes;o__Lecanoromycetes_ord_Incertae_sedis	39	10378	0	41	0	0
k__Fungi;p__Ascomycota;c__Candelariomycetes;o__Candelariales	668	3676	11	215	7188	0
k__Fungi;p__Mortierellomycota;c__Mortierellomycetes;o__Mortierellales	1174	3377	3289	0	58	5346
k__Fungi;p__Ascomycota;c__Eurotiomycetes;o__Chaetothyriales	251	879	13420	30	6051	449
k__Fungi;p__Fungi_phy_Incertae_sedis;c__Fungi_cls_Incertae_sedis;o__Fungi_ord_Incertae_sedis	123	786	1903	576	586	3800
k__Fungi;p__Ascomycota;c__Ascomycota_cls_Incertae_sedis;o__Ascomycota_ord_Incertae_sedis	16	377	3792	573	101	736
k__Fungi;p__Ascomycota;c__Dothideomycetes;o__Pleosporales	486	863	4282	1591	2444	710
k__Fungi;p__Ascomycota;c__Sordariomycetes;o__Hypocreales	333	931	1053	98	527	689
k__Fungi;p__Basidiomycota;c__Agaricomycetes;o__Phallales	31	3	8	170	0	1325
k__Fungi;p__Ascomycota;c__Dothideomycetes;o__Coniosporiales	22	25	2301	95	783	1682
k__Fungi;p__Ascomycota;c__Dothideomycetes;o__Cladosporiales	28	440	1129	68	113	321
k__Fungi;p__Basidiomycota;c__Tremellomycetes;o__Filobasidiales	4	60	238	3	623	295
k__Fungi;p__Basidiomycota;c__Agaricomycetes;o__Agaricales	754	42	151	52	8	44
k__Fungi;p__Basidiomycota;c__Microbotryomycetes;o__Leucosporidiales	9	537	334	0	110	125
k__Fungi;p__Ascomycota;c__Dothideomycetes;o__Botryosphaeriales	26	97	302	38	209	182
k__Fungi;p__Ascomycota;c__Dothideomycetes;o__Dothideales	130	66	731	79	33	9
k__Fungi;p__Ascomycota;c__Dothideomycetes;o__Mycosphaerellales	48	6	495	67	180	181
k__Fungi;p__Ascomycota;c__Eurotiomycetes;o__Eurotiales	7	684	250	16	44	75
k__Fungi;p__Basidiomycota;__;__	274	10	206	163	24	41
k__Fungi;p__Ascomycota;c__Sordariomycetes;o__Sordariales	0	323	653	8	13	263
k__Fungi;p__Ascomycota;c__Sordariomycetes;o__Amphisphaeriales	0	10	290	3	0	0
k__Fungi;p__Ascomycota;c__Sordariomycetes;__	258	15	18	0	7	5
k__Fungi;p__Ascomycota;c__Dothideomycetes;o__Dothideomycetes_ord_Incertae_sedis	0	174	252	10	11	13
k__Fungi;p__Ascomycota;c__Eurotiomycetes;o__Verrucariales	15	8	0	32	14	189
k__Fungi;p__Chytridiomycota;c__Spizellomycetes;o__Spizellomycetales	71	95	544	46	0	38
k__Fungi;p__Ascomycota;c__Dothideomycetes;__	0	11	188	146	0	0
k__Fungi;p__Ascomycota;c__Dothideomycetes;o__Muyocopronales	0	0	121	0	0	0
k__Fungi;p__Ascomycota;c__Sordariomycetes;o__Glomerellales	0	106	26	0	0	0
k__Fungi;p__Ascomycota;c__Leotiomycetes;o__Helotiales	16	29	307	0	5	6
k__Fungi;p__Ascomycota;c__Leotiomycetes;o__Leotiales	0	0	111	0	0	0
k__Fungi;p__Olpidiomycota;c__Olpidiomycetes;o__Olpidiales	17	0	38	0	14	6
k__Fungi;p__Chytridiomycota;c__Rhizophlyctidomycetes;o__Rhizophlyctidales	24	28	152	4	0	0
k__Fungi;p__Basidiomycota;c__Tremellomycetes;o__Tremellales	64	21	77	21	71	39
k__Fungi;p__Basidiomycota;c__Agaricomycetes;__	35	3	155	29	26	31
k__Fungi;p__Basidiomycota;c__Microbotryomycetes;o__Microbotryomycetes_ord_Incertae_sedis	0	12	116	0	8	23
k__Fungi;p__Basidiomycota;c__Tremellomycetes;o__Cystofilobasidiales	0	66	2	0	2	0
k__Fungi;p__Ascomycota;c__Orbiliomycetes;o__Orbiliales	0	14	128	0	17	40
k__Fungi;p__Basidiomycota;c__Cystobasidiomycetes;o__Cystobasidiomycetes_ord_Incertae_sedis	13	0	56	0	0	0
k__Fungi;p__Ascomycota;c__Dothideomycetes;o__Capnodiales	31	3	44	11	7	0
k__Fungi;p__Ascomycota;c__Sordariomycetes;o__Diaporthales	0	0	0	0	39	0
k__Fungi;p__Ascomycota;c__Dothideomycetes;o__Venturiales	0	0	76	0	0	0
k__Fungi;p__Ascomycota;c__Dothideomycetes;o__Myriangiales	4	0	65	0	3	0
k__Fungi;p__Ascomycota;c__Dothideomycetes;o__Mytilinidiales	25	0	0	7	0	0
k__Fungi;p__Basidiomycota;c__Microbotryomycetes;o__Sporidiobolales	0	8	18	0	8	0
k__Fungi;p__Ascomycota;c__Sordariomycetes;o__Savoryellales	0	6	23	28	25	0
k__Fungi;p__Basidiomycota;c__Cystobasidiomycetes;o__Cystobasidiales	0	8	10	8	0	0
k__Fungi;p__Basidiomycota;c__Agaricostilbomycetes;o__Agaricostilbales	9	25	0	0	0	0
k__Fungi;p__Basidiomycota;c__Cystobasidiomycetes;o__Buckleyzymales	0	24	6	4	0	0
k__Fungi;p__Ascomycota;c__Eurotiomycetes;o__Mycocaliciales	0	0	24	0	0	0
k__Fungi;p__Ascomycota;c__Leotiomycetes;o__Thelebolales	0	0	24	0	0	0
k__Fungi;p__Ascomycota;c__Eurotiomycetes;o__Onygenales	3	18	28	0	0	0
k__Fungi;p__Basidiomycota;c__Agaricomycetes;o__Polyporales	2	0	22	2	0	0
k__Fungi;p__Blastocladiomycota;c__Blastocladiomycota_cls_Incertae_sedis;o__Blastocladiomycota_ord_Incertae_sedis	0	0	22	0	0	0
k__Fungi;p__Chytridiomycota;c__Chytridiomycota_cls_Incertae_sedis;o__Chytridiomycota_ord_Incertae_sedis	0	11	10	20	0	0
k__Fungi;p__Ascomycota;c__Sordariomycetes;o__Xylariales	0	0	0	25	5	17
k__Fungi;p__Basidiomycota;c__Agaricomycetes;o__Russulales	0	0	0	5	0	15
k__Fungi;p__Basidiomycota;c__Ustilaginomycetes;o__Ustilaginales	0	0	22	0	0	0
k__Fungi;p__Ascomycota;c__Leotiomycetes;o__Chaetomellales	0	0	10	0	4	0
k__Fungi;p__Ascomycota;c__Pezizomycetes;o__Pezizales	3	17	4	25	0	0
k__Fungi;p__Chytridiomycota;c__Lobulomycetes;o__Lobulomycetales	0	13	0	0	0	0
k__Fungi;p__Basidiomycota;c__Agaricomycetes;o__Cantharellales	0	3	13	0	0	0
k__Fungi;p__Basidiomycota;c__Tremellomycetes;__	6	0	6	0	0	0
k__Fungi;p__Olpidiomycota;c__GS18;o__GS18_ord_Incertae_sedis	0	0	0	12	0	0
k__Fungi;p__Ascomycota;c__Pezizomycotina_cls_Incertae_sedis;o__Pezizomycotina_ord_Incertae_sedis	0	0	0	11	0	0
k__Fungi;p__Basidiomycota;c__Agaricomycetes;o__Agaricomycetes_ord_Incertae_sedis	0	0	0	0	0	11
k__Fungi;p__Ascomycota;c__Sordariomycetes;o__Coniochaetales	0	0	9	0	10	0
k__Fungi;p__Basidiomycota;c__Cystobasidiomycetes;o__Erythrobasidiales	9	0	0	0	0	0
k__Fungi;p__Basidiomycota;c__Wallemiomycetes;o__Wallemiales	0	0	0	0	0	26
k__Fungi;p__Basidiomycota;c__Exobasidiomycetes;o__Tilletiales	0	0	0	8	0	0
k__Fungi;p__Basidiomycota;c__Agaricomycetes;o__Sebacinales	0	0	7	0	0	0
k__Fungi;p__Ascomycota;c__Dothideomycetes;o__Tubeufiales	0	0	5	0	3	0
k__Fungi;p__Chytridiomycota;c__Rhizophydiomycetes;o__Rhizophydiales	0	0	3	0	0	2
k__Fungi;p__Olpidiomycota;c__GS17;o__GS17_ord_Incertae_sedis	3	0	0	5	0	0
k__Fungi;p__Basidiomycota;c__Agaricomycetes;o__Trechisporales	0	0	0	5	0	0
k__Fungi;p__Chytridiomycota;c__Chytridiomycetes;o__Chytridiales	0	0	0	0	5	0
k__Fungi;p__Basidiomycota;c__Agaricostilbomycetes;o__Agaricostilbomycetes_ord_Incertae_sedis	4	0	0	0	0	0
k__Fungi;p__Ascomycota;c__Sordariomycetes;o__Microascales	0	4	4	0	0	0
k__Fungi;p__Basidiomycota;c__Tremellomycetes;o__Tremellomycetes_ord_Incertae_sedis	0	0	0	2	4	0
k__Fungi;p__Blastocladiomycota;c__Blastocladiomycetes;o__Blastocladiales	0	0	0	0	4	0
k__Fungi;p__Basidiomycota;c__Tremellomycetes;o__Trichosporonales	3	0	0	0	0	0
k__Fungi;p__Basidiomycota;c__Malasseziomycetes;o__Malasseziales	0	0	0	3	0	0
k__Fungi;p__Basidiomycota;c__Agaricostilbomycetes;__	2	0	0	0	0	0
k__Fungi;p__Ascomycota;c__Saccharomycetes;o__Saccharomycetales	0	0	2	0	0	0

## Sheet: Family
index	Y1	Y2	Y4	Y5	Y6	Y7
k__Fungi;__;__;__;__	3242	91	932	29080	142	10662
k__Fungi;p__Ascomycota;c__Lecanoromycetes;o__Caliciales;f__Physciaceae	29147	195	124	75	4051	73
k__Fungi;p__Ascomycota;c__Lecanoromycetes;o__Teloschistales;f__Teloschistaceae	8838	24229	85	440	2488	4
k__Fungi;p__Ascomycota;__;__;__	2144	2441	7054	2532	6042	1151
k__Fungi;p__Ascomycota;c__Lecanoromycetes;o__Lecanoromycetes_ord_Incertae_sedis;f__Lecanoromycetes_fam_Incertae_sedis	39	10378	0	41	0	0
k__Fungi;p__Ascomycota;c__Candelariomycetes;o__Candelariales;f__Candelariaceae	668	3676	11	215	7188	0
k__Fungi;p__Mortierellomycota;c__Mortierellomycetes;o__Mortierellales;f__Mortierellaceae	1174	2474	3219	0	58	5346
k__Fungi;p__Ascomycota;c__Eurotiomycetes;o__Chaetothyriales;f__Herpotrichiellaceae	45	298	4881	12	2539	261
k__Fungi;p__Fungi_phy_Incertae_sedis;c__Fungi_cls_Incertae_sedis;o__Fungi_ord_Incertae_sedis;f__Fungi_fam_Incertae_sedis	123	786	1903	576	586	3800
k__Fungi;p__Ascomycota;c__Eurotiomycetes;o__Chaetothyriales;f__Trichomeriaceae	27	382	6937	7	2112	134
k__Fungi;p__Ascomycota;c__Ascomycota_cls_Incertae_sedis;o__Ascomycota_ord_Incertae_sedis;f__Ascomycota_fam_Incertae_sedis	16	377	3792	573	101	736
k__Fungi;p__Ascomycota;c__Eurotiomycetes;o__Chaetothyriales;__	179	118	958	8	1219	45
k__Fungi;p__Ascomycota;c__Dothideomycetes;o__Pleosporales;f__Phaeosphaeriaceae	100	226	624	744	656	181
k__Fungi;p__Ascomycota;c__Sordariomycetes;o__Hypocreales;f__Nectriaceae	26	127	432	49	523	637
k__Fungi;p__Ascomycota;c__Dothideomycetes;o__Pleosporales;f__Pleosporales_fam_Incertae_sedis	10	153	2019	154	1039	193
k__Fungi;p__Basidiomycota;c__Agaricomycetes;o__Phallales;f__Phallaceae	31	3	8	170	0	1325
k__Fungi;p__Ascomycota;c__Dothideomycetes;o__Coniosporiales;f__Coniosporiaceae	22	25	2301	95	783	1682
k__Fungi;p__Ascomycota;c__Dothideomycetes;o__Cladosporiales;f__Cladosporiaceae	28	440	1129	68	113	321
k__Fungi;p__Mortierellomycota;c__Mortierellomycetes;o__Mortierellales;f__Mortierellales_fam_Incertae_sedis	0	903	70	0	0	0
k__Fungi;p__Ascomycota;c__Dothideomycetes;o__Pleosporales;f__Didymosphaeriaceae	138	61	520	93	458	73
k__Fungi;p__Basidiomycota;c__Tremellomycetes;o__Filobasidiales;f__Filobasidiaceae	4	34	228	3	623	269
k__Fungi;p__Basidiomycota;c__Agaricomycetes;o__Agaricales;f__Agaricales_fam_Incertae_sedis	742	0	7	7	0	8
k__Fungi;p__Basidiomycota;c__Microbotryomycetes;o__Leucosporidiales;f__Leucosporidiaceae	9	537	334	0	110	125
k__Fungi;p__Ascomycota;c__Dothideomycetes;o__Pleosporales;__	22	115	215	201	114	105
k__Fungi;p__Ascomycota;c__Dothideomycetes;o__Botryosphaeriales;f__Botryosphaeriaceae	26	97	287	38	204	182
k__Fungi;p__Ascomycota;c__Sordariomycetes;o__Hypocreales;f__Stachybotryaceae	35	56	550	21	0	47
k__Fungi;p__Ascomycota;c__Dothideomycetes;o__Dothideales;f__Saccotheciaceae	121	60	238	43	15	9
k__Fungi;p__Ascomycota;c__Dothideomycetes;o__Mycosphaerellales;f__Neodevriesiaceae	21	6	261	56	153	57
k__Fungi;p__Ascomycota;c__Eurotiomycetes;o__Eurotiales;f__Aspergillaceae	7	684	250	16	44	69
k__Fungi;p__Basidiomycota;__;__;__	274	10	206	163	24	41
k__Fungi;p__Ascomycota;c__Sordariomycetes;o__Sordariales;f__Lasiosphaeriaceae	0	9	406	0	0	2
k__Fungi;p__Ascomycota;c__Sordariomycetes;o__Amphisphaeriales;f__Sporocadaceae	0	10	284	3	0	0
k__Fungi;p__Ascomycota;c__Sordariomycetes;__;__	258	15	18	0	7	5
k__Fungi;p__Ascomycota;c__Eurotiomycetes;o__Chaetothyriales;f__Chaetothyriales_fam_Incertae_sedis	0	11	629	3	178	0
k__Fungi;p__Ascomycota;c__Sordariomycetes;o__Sordariales;f__Chaetomiaceae	0	253	203	0	13	19
k__Fungi;p__Ascomycota;c__Dothideomycetes;o__Pleosporales;f__Didymellaceae	55	149	205	25	45	20
k__Fungi;p__Ascomycota;c__Dothideomycetes;o__Dothideales;f__Dothideaceae	0	6	400	0	0	0
k__Fungi;p__Ascomycota;c__Sordariomycetes;o__Hypocreales;f__Cordycipitaceae	272	482	25	0	0	0
k__Fungi;p__Ascomycota;c__Dothideomycetes;o__Pleosporales;f__Sporormiaceae	10	14	149	95	60	76
k__Fungi;p__Ascomycota;c__Sordariomycetes;o__Sordariales;f__Sordariaceae	0	0	0	8	0	211
k__Fungi;p__Ascomycota;c__Dothideomycetes;o__Dothideomycetes_ord_Incertae_sedis;f__Dothideomycetes_fam_Incertae_sedis	0	23	252	10	11	13
k__Fungi;p__Ascomycota;c__Eurotiomycetes;o__Verrucariales;f__Verrucariaceae	15	8	0	32	14	189
k__Fungi;p__Ascomycota;c__Dothideomycetes;o__Pleosporales;f__Cucurbitariaceae	19	31	167	0	4	0
k__Fungi;p__Chytridiomycota;c__Spizellomycetes;o__Spizellomycetales;f__Powellomycetaceae	65	9	222	36	0	19
k__Fungi;p__Ascomycota;c__Dothideomycetes;__;__	0	11	188	146	0	0
k__Fungi;p__Ascomycota;c__Dothideomycetes;o__Dothideomycetes_ord_Incertae_sedis;f__Eremomycetaceae	0	151	0	0	0	0
k__Fungi;p__Ascomycota;c__Sordariomycetes;o__Hypocreales;__	0	130	0	5	0	0
k__Fungi;p__Chytridiomycota;c__Spizellomycetes;o__Spizellomycetales;f__Spizellomycetaceae	6	86	143	5	0	0
k__Fungi;p__Ascomycota;c__Dothideomycetes;o__Pleosporales;f__Libertasomycetaceae	39	11	53	29	0	0
k__Fungi;p__Ascomycota;c__Dothideomycetes;o__Muyocopronales;f__Muyocopronaceae	0	0	121	0	0	0
k__Fungi;p__Ascomycota;c__Dothideomycetes;o__Pleosporales;f__Melanommataceae	15	0	116	37	0	0
k__Fungi;p__Ascomycota;c__Dothideomycetes;o__Pleosporales;f__Pleosporaceae	15	67	74	55	20	40
k__Fungi;p__Ascomycota;c__Sordariomycetes;o__Glomerellales;f__Plectosphaerellaceae	0	95	0	0	0	0
k__Fungi;p__Basidiomycota;c__Agaricomycetes;o__Agaricales;f__Entolomataceae	0	2	90	0	0	0
k__Fungi;p__Ascomycota;c__Leotiomycetes;o__Helotiales;f__Sclerotiniaceae	10	29	64	0	5	6
k__Fungi;p__Ascomycota;c__Leotiomycetes;o__Leotiales;f__Leotiales_fam_Incertae_sedis	0	0	111	0	0	0
k__Fungi;p__Olpidiomycota;c__Olpidiomycetes;o__Olpidiales;f__Olpidiaceae	17	0	38	0	14	6
k__Fungi;p__Ascomycota;c__Dothideomycetes;o__Pleosporales;f__Coniothyriaceae	36	36	79	158	16	11
k__Fungi;p__Chytridiomycota;c__Rhizophlyctidomycetes;o__Rhizophlyctidales;f__Rhizophlyctidaceae	24	28	152	4	0	0
k__Fungi;p__Ascomycota;c__Leotiomycetes;o__Helotiales;f__Helotiales_fam_Incertae_sedis	0	0	135	0	0	0
k__Fungi;p__Ascomycota;c__Eurotiomycetes;o__Chaetothyriales;f__Cyphellophoraceae	0	70	15	0	3	9
k__Fungi;p__Basidiomycota;c__Tremellomycetes;o__Tremellales;f__Bulleraceae	0	7	0	0	33	27
k__Fungi;p__Ascomycota;c__Dothideomycetes;o__Mycosphaerellales;f__Teratosphaeriaceae	24	0	222	11	16	96
k__Fungi;p__Ascomycota;c__Dothideomycetes;o__Dothideales;f__Dothideales_fam_Incertae_sedis	9	0	69	36	18	0
k__Fungi;p__Basidiomycota;c__Agaricomycetes;__;__	35	3	155	29	26	31
k__Fungi;p__Ascomycota;c__Sordariomycetes;o__Hypocreales;f__Niessliaceae	0	65	42	0	4	0
k__Fungi;p__Basidiomycota;c__Microbotryomycetes;o__Microbotryomycetes_ord_Incertae_sedis;f__Microbotryomycetes_fam_Incertae_sedis	0	12	116	0	8	23
k__Fungi;p__Chytridiomycota;c__Spizellomycetes;o__Spizellomycetales;f__Spizellomycetales_fam_Incertae_sedis	0	0	179	5	0	19
k__Fungi;p__Basidiomycota;c__Tremellomycetes;o__Filobasidiales;f__Piskurozymaceae	0	26	10	0	0	26
k__Fungi;p__Basidiomycota;c__Tremellomycetes;o__Cystofilobasidiales;f__Mrakiaceae	0	59	2	0	2	0
k__Fungi;p__Ascomycota;c__Orbiliomycetes;o__Orbiliales;f__Orbiliaceae	0	14	128	0	6	0
k__Fungi;p__Ascomycota;c__Leotiomycetes;o__Helotiales;f__Pezizellaceae	0	0	59	0	0	0
k__Fungi;p__Basidiomycota;c__Cystobasidiomycetes;o__Cystobasidiomycetes_ord_Incertae_sedis;f__Symmetrosporaceae	13	0	45	0	0	0
k__Fungi;p__Ascomycota;c__Dothideomycetes;o__Capnodiales;f__Capnodiales_fam_Incertae_sedis	31	0	44	11	7	0
k__Fungi;p__Basidiomycota;c__Tremellomycetes;o__Tremellales;f__Bulleribasidiaceae	39	6	58	6	12	4
k__Fungi;p__Ascomycota;c__Orbiliomycetes;o__Orbiliales;f__Orbiliales_fam_Incertae_sedis	0	0	0	0	11	40
k__Fungi;p__Ascomycota;c__Sordariomycetes;o__Diaporthales;__	0	0	0	0	39	0
k__Fungi;p__Ascomycota;c__Dothideomycetes;o__Venturiales;f__Sympoventuriaceae	0	0	44	0	0	0
k__Fungi;p__Basidiomycota;c__Tremellomycetes;o__Tremellales;f__Cryptococcaceae	25	0	0	11	0	8
k__Fungi;p__Ascomycota;c__Dothideomycetes;o__Myriangiales;f__Myriangiaceae	4	0	35	0	3	0
k__Fungi;p__Ascomycota;c__Dothideomycetes;o__Mytilinidiales;f__Mytilinidiaceae	25	0	0	7	0	0
k__Fungi;p__Ascomycota;c__Sordariomycetes;o__Sordariales;f__Podosporaceae	0	61	44	0	0	0
k__Fungi;p__Ascomycota;c__Sordariomycetes;o__Sordariales;f__Sordariales_fam_Incertae_sedis	0	0	0	0	0	31
k__Fungi;p__Basidiomycota;c__Microbotryomycetes;o__Sporidiobolales;f__Sporidiobolaceae	0	8	18	0	8	0
k__Fungi;p__Ascomycota;c__Sordariomycetes;o__Savoryellales;f__Savoryellales_fam_Incertae_sedis	0	6	23	28	25	0
k__Fungi;p__Ascomycota;c__Dothideomycetes;o__Pleosporales;f__Amorosiaceae	0	0	29	0	8	0
k__Fungi;p__Ascomycota;c__Dothideomycetes;o__Mycosphaerellales;__	0	0	0	0	0	28
k__Fungi;p__Ascomycota;c__Sordariomycetes;o__Hypocreales;f__Bionectriaceae	0	61	4	23	0	5
k__Fungi;p__Basidiomycota;c__Cystobasidiomycetes;o__Cystobasidiales;f__Cystobasidiaceae	0	8	10	8	0	0
k__Fungi;p__Ascomycota;c__Sordariomycetes;o__Glomerellales;f__Reticulascaceae	0	11	26	0	0	0
k__Fungi;p__Basidiomycota;c__Agaricostilbomycetes;o__Agaricostilbales;f__Kondoaceae	0	25	0	0	0	0
k__Fungi;p__Basidiomycota;c__Cystobasidiomycetes;o__Buckleyzymales;f__Buckleyzymaceae	0	24	6	4	0	0
k__Fungi;p__Ascomycota;c__Eurotiomycetes;o__Mycocaliciales;f__Mycocaliciaceae	0	0	24	0	0	0
k__Fungi;p__Ascomycota;c__Leotiomycetes;o__Thelebolales;f__Thelebolaceae	0	0	24	0	0	0
k__Fungi;p__Ascomycota;c__Dothideomycetes;o__Dothideales;f__Zalariaceae	0	0	24	0	0	0
k__Fungi;p__Ascomycota;c__Dothideomycetes;o__Pleosporales;f__Lophiostomataceae	23	0	11	0	7	6
k__Fungi;p__Basidiomycota;c__Agaricomycetes;o__Agaricales;f__Psathyrellaceae	12	40	42	24	8	25
k__Fungi;p__Ascomycota;c__Dothideomycetes;o__Myriangiales;f__Myriangiales_fam_Incertae_sedis	0	0	23	0	0	0
k__Fungi;p__Ascomycota;c__Eurotiomycetes;o__Onygenales;f__Onygenaceae	3	6	28	0	0	0
k__Fungi;p__Basidiomycota;c__Agaricomycetes;o__Polyporales;f__Polyporales_fam_Incertae_sedis	0	0	22	2	0	0
k__Fungi;p__Blastocladiomycota;c__Blastocladiomycota_cls_Incertae_sedis;o__Blastocladiomycota_ord_Incertae_sedis;f__Blastocladiomycota_fam_Incertae_sedis	0	0	22	0	0	0
k__Fungi;p__Chytridiomycota;c__Chytridiomycota_cls_Incertae_sedis;o__Chytridiomycota_ord_Incertae_sedis;f__Chytridiomycota_fam_Incertae_sedis	0	11	10	20	0	0
k__Fungi;p__Ascomycota;c__Sordariomycetes;o__Xylariales;f__Diatrypaceae	0	0	0	20	5	13
k__Fungi;p__Ascomycota;c__Dothideomycetes;o__Pleosporales;f__Dothidotthiaceae	0	0	19	0	0	0
k__Fungi;p__Basidiomycota;c__Tremellomycetes;o__Tremellales;f__Rhynchogastremaceae	0	8	0	0	10	0
k__Fungi;p__Ascomycota;c__Leotiomycetes;o__Helotiales;f__Helotiaceae	0	0	22	0	0	0
k__Fungi;p__Ascomycota;c__Dothideomycetes;o__Venturiales;f__Cylindrosympodiaceae	0	0	17	0	0	0
k__Fungi;p__Basidiomycota;c__Tremellomycetes;o__Tremellales;f__Tremellaceae	0	0	0	4	16	0
k__Fungi;p__Ascomycota;c__Leotiomycetes;o__Helotiales;f__Discinellaceae	0	0	15	0	0	0
k__Fungi;p__Ascomycota;c__Dothideomycetes;o__Botryosphaeriales;__	0	0	15	0	0	0
k__Fungi;p__Ascomycota;c__Dothideomycetes;o__Venturiales;f__Venturiaceae	0	0	15	0	0	0
k__Fungi;p__Basidiomycota;c__Agaricomycetes;o__Russulales;f__Peniophoraceae	0	0	0	5	0	15
k__Fungi;p__Ascomycota;c__Dothideomycetes;o__Pleosporales;f__Leptosphaeriaceae	4	0	0	0	10	0
k__Fungi;p__Basidiomycota;c__Ustilaginomycetes;o__Ustilaginales;f__Ustilaginales_fam_Incertae_sedis	0	0	14	0	0	0
k__Fungi;p__Ascomycota;c__Leotiomycetes;o__Chaetomellales;f__Chaetomellaceae	0	0	10	0	4	0
k__Fungi;p__Ascomycota;c__Pezizomycetes;o__Pezizales;__	0	0	0	14	0	0
k__Fungi;p__Basidiomycota;c__Agaricomycetes;o__Agaricales;f__Hygrophoraceae	0	0	0	14	0	0
k__Fungi;p__Chytridiomycota;c__Lobulomycetes;o__Lobulomycetales;f__Lobulomycetales_fam_Incertae_sedis	0	13	0	0	0	0
k__Fungi;p__Basidiomycota;c__Agaricomycetes;o__Cantharellales;f__Ceratobasidiaceae	0	0	13	0	0	0
k__Fungi;p__Basidiomycota;c__Tremellomycetes;__;__	6	0	6	0	0	0
k__Fungi;p__Ascomycota;c__Eurotiomycetes;o__Onygenales;f__Gymnoascaceae	0	12	0	0	0	0
k__Fungi;p__Basidiomycota;c__Agaricomycetes;o__Agaricales;f__Agaricaceae	0	0	12	0	0	0
k__Fungi;p__Ascomycota;c__Dothideomycetes;o__Mycosphaerellales;f__Extremaceae	3	0	12	0	9	0
k__Fungi;p__Basidiomycota;c__Tremellomycetes;o__Tremellales;f__Trimorphomycetaceae	0	0	12	0	0	0
k__Fungi;p__Olpidiomycota;c__GS18;o__GS18_ord_Incertae_sedis;f__GS18_ord_Incertae_sedis_fam_Incertae_sedis	0	0	0	12	0	0
k__Fungi;p__Basidiomycota;c__Cystobasidiomycetes;o__Cystobasidiomycetes_ord_Incertae_sedis;__	0	0	11	0	0	0
k__Fungi;p__Ascomycota;c__Pezizomycotina_cls_Incertae_sedis;o__Pezizomycotina_ord_Incertae_sedis;f__Pezizomycotina_fam_Incertae_sedis	0	0	0	11	0	0
k__Fungi;p__Basidiomycota;c__Agaricomycetes;o__Agaricomycetes_ord_Incertae_sedis;f__Agaricomycetes_fam_Incertae_sedis	0	0	0	0	0	11
k__Fungi;p__Ascomycota;c__Sordariomycetes;o__Hypocreales;f__Clavicipitaceae	0	10	0	0	0	0
k__Fungi;p__Ascomycota;c__Sordariomycetes;o__Coniochaetales;f__Coniochaetaceae	0	0	9	0	10	0
k__Fungi;p__Basidiomycota;c__Agaricostilbomycetes;o__Agaricostilbales;f__Chionosphaeraceae	9	0	0	0	0	0
k__Fungi;p__Basidiomycota;c__Cystobasidiomycetes;o__Erythrobasidiales;f__Erythrobasidiaceae	9	0	0	0	0	0
k__Fungi;p__Ascomycota;c__Leotiomycetes;o__Helotiales;__	6	0	9	0	0	0
k__Fungi;p__Ascomycota;c__Pezizomycetes;o__Pezizales;f__Pezizaceae	0	8	4	11	0	0
k__Fungi;p__Basidiomycota;c__Wallemiomycetes;o__Wallemiales;f__Wallemiaceae	0	0	0	0	0	17
k__Fungi;p__Basidiomycota;c__Wallemiomycetes;o__Wallemiales;f__Wallemiales_fam_Incertae_sedis	0	0	0	0	0	9
k__Fungi;p__Basidiomycota;c__Ustilaginomycetes;o__Ustilaginales;f__Ustilaginaceae	0	0	8	0	0	0
k__Fungi;p__Basidiomycota;c__Exobasidiomycetes;o__Tilletiales;f__Tilletiaceae	0	0	0	8	0	0
k__Fungi;p__Ascomycota;c__Pezizomycetes;o__Pezizales;f__Pezizales_fam_Incertae_sedis	0	7	0	0	0	0
k__Fungi;p__Basidiomycota;c__Tremellomycetes;o__Cystofilobasidiales;f__Cystofilobasidiaceae	0	7	0	0	0	0
k__Fungi;p__Basidiomycota;c__Agaricomycetes;o__Sebacinales;__	0	0	7	0	0	0
k__Fungi;p__Basidiomycota;c__Tremellomycetes;o__Tremellales;f__Cuniculitremaceae	0	0	7	0	0	0
k__Fungi;p__Ascomycota;c__Dothideomycetes;o__Myriangiales;f__Elsinoaceae	0	0	7	0	0	0
k__Fungi;p__Basidiomycota;c__Agaricomycetes;o__Agaricales;f__Pluteaceae	0	0	0	7	0	0
k__Fungi;p__Ascomycota;c__Dothideomycetes;o__Pleosporales;f__Dictyosporiaceae	0	0	0	0	7	0
k__Fungi;p__Basidiomycota;c__Agaricomycetes;o__Agaricales;f__Crepidotaceae	0	0	0	0	0	7
k__Fungi;p__Ascomycota;c__Sordariomycetes;o__Amphisphaeriales;f__Apiosporaceae	0	0	6	0	0	0
k__Fungi;p__Ascomycota;c__Eurotiomycetes;o__Eurotiales;f__Thermoascaceae	0	0	0	0	0	6
k__Fungi;p__Ascomycota;c__Dothideomycetes;o__Tubeufiales;f__Tubeufiaceae	0	0	5	0	3	0
k__Fungi;p__Chytridiomycota;c__Rhizophydiomycetes;o__Rhizophydiales;f__Rhizophydiaceae	0	0	3	0	0	2
k__Fungi;p__Olpidiomycota;c__GS17;o__GS17_ord_Incertae_sedis;f__GS17_fam_Incertae_sedis	3	0	0	5	0	0
k__Fungi;p__Basidiomycota;c__Agaricomycetes;o__Trechisporales;f__Hydnodontaceae	0	0	0	5	0	0
k__Fungi;p__Ascomycota;c__Sordariomycetes;o__Xylariales;f__Graphostromataceae	0	0	0	5	0	0
k__Fungi;p__Chytridiomycota;c__Chytridiomycetes;o__Chytridiales;f__Phlyctochytriaceae	0	0	0	0	5	0
k__Fungi;p__Ascomycota;c__Dothideomycetes;o__Botryosphaeriales;f__Saccharataceae	0	0	0	0	5	0
k__Fungi;p__Ascomycota;c__Dothideomycetes;o__Pleosporales;f__Lentitheciaceae	0	0	2	0	0	5
k__Fungi;p__Basidiomycota;c__Agaricostilbomycetes;o__Agaricostilbomycetes_ord_Incertae_sedis;f__Agaricostilbomycetes_fam_Incertae_sedis	4	0	0	0	0	0
k__Fungi;p__Ascomycota;c__Sordariomycetes;o__Microascales;f__Microascaceae	0	4	4	0	0	0
k__Fungi;p__Basidiomycota;c__Tremellomycetes;o__Tremellomycetes_ord_Incertae_sedis;f__Tremellomycetes_fam_Incertae_sedis	0	0	0	2	4	0
k__Fungi;p__Blastocladiomycota;c__Blastocladiomycetes;o__Blastocladiales;f__Catenariaceae	0	0	0	0	4	0
k__Fungi;p__Basidiomycota;c__Agaricomycetes;o__Agaricales;__	0	0	0	0	0	4
k__Fungi;p__Ascomycota;c__Sordariomycetes;o__Xylariales;f__Hypoxylaceae	0	0	0	0	0	4
k__Fungi;p__Basidiomycota;c__Tremellomycetes;o__Trichosporonales;f__Trichosporonaceae	3	0	0	0	0	0
k__Fungi;p__Ascomycota;c__Pezizomycetes;o__Pezizales;f__Pyronemataceae	3	0	0	0	0	0
k__Fungi;p__Basidiomycota;c__Agaricomycetes;o__Cantharellales;f__Hydnaceae	0	3	0	0	0	0
k__Fungi;p__Ascomycota;c__Dothideomycetes;o__Capnodiales;f__Capnodiaceae	0	3	0	0	0	0
k__Fungi;p__Ascomycota;c__Leotiomycetes;o__Helotiales;f__Hyaloscyphaceae	0	0	3	0	0	0
k__Fungi;p__Basidiomycota;c__Malasseziomycetes;o__Malasseziales;f__Malasseziaceae	0	0	0	3	0	0
k__Fungi;p__Basidiomycota;c__Agaricomycetes;o__Polyporales;f__Phanerochaetaceae	2	0	0	0	0	0
k__Fungi;p__Basidiomycota;c__Agaricostilbomycetes;__;__	2	0	0	0	0	0
k__Fungi;p__Ascomycota;c__Pezizomycetes;o__Pezizales;f__Ascobolaceae	0	2	0	0	0	0
k__Fungi;p__Ascomycota;c__Saccharomycetes;o__Saccharomycetales;f__Debaryomycetaceae	0	0	2	0	0	0
k__Fungi;p__Ascomycota;c__Dothideomycetes;o__Mycosphaerellales;f__Mycosphaerellaceae	0	0	0	0	2	0

## Sheet: Genus
index	Y1	Y2	Y4	Y5	Y6	Y7
k__Fungi;__;__;__;__;__	3242	91	932	29080	142	10662
k__Fungi;p__Ascomycota;__;__;__;__	2144	2441	7054	2532	6042	1151
k__Fungi;p__Ascomycota;c__Ascomycota_cls_Incertae_sedis;o__Ascomycota_ord_Incertae_sedis;f__Ascomycota_fam_Incertae_sedis;g__Ascomycota_gen_Incertae_sedis	16	377	3792	573	101	736
k__Fungi;p__Ascomycota;c__Candelariomycetes;o__Candelariales;f__Candelariaceae;g__Candelariella	668	3676	11	215	7188	0
k__Fungi;p__Ascomycota;c__Dothideomycetes;__;__;__	0	11	188	146	0	0
k__Fungi;p__Ascomycota;c__Dothideomycetes;o__Botryosphaeriales;__;__	0	0	15	0	0	0
k__Fungi;p__Ascomycota;c__Dothideomycetes;o__Botryosphaeriales;f__Botryosphaeriaceae;g__Botryosphaeria	5	0	28	18	130	52
k__Fungi;p__Ascomycota;c__Dothideomycetes;o__Botryosphaeriales;f__Botryosphaeriaceae;g__Diplodia	0	0	10	0	0	0
k__Fungi;p__Ascomycota;c__Dothideomycetes;o__Botryosphaeriales;f__Botryosphaeriaceae;g__Dothiorella	21	97	249	20	74	116
k__Fungi;p__Ascomycota;c__Dothideomycetes;o__Botryosphaeriales;f__Botryosphaeriaceae;g__Lasiodiplodia	0	0	0	0	0	14
k__Fungi;p__Ascomycota;c__Dothideomycetes;o__Botryosphaeriales;f__Saccharataceae;g__Saccharata	0	0	0	0	5	0
k__Fungi;p__Ascomycota;c__Dothideomycetes;o__Capnodiales;f__Capnodiaceae;g__Chaetocapnodium	0	3	0	0	0	0
k__Fungi;p__Ascomycota;c__Dothideomycetes;o__Capnodiales;f__Capnodiales_fam_Incertae_sedis;g__Capnodiales_gen_Incertae_sedis	0	0	44	0	7	0
k__Fungi;p__Ascomycota;c__Dothideomycetes;o__Capnodiales;f__Capnodiales_fam_Incertae_sedis;g__Perusta	31	0	0	11	0	0
k__Fungi;p__Ascomycota;c__Dothideomycetes;o__Cladosporiales;f__Cladosporiaceae;__	0	0	0	0	0	16
k__Fungi;p__Ascomycota;c__Dothideomycetes;o__Cladosporiales;f__Cladosporiaceae;g__Cladosporium	28	418	1129	68	113	244
k__Fungi;p__Ascomycota;c__Dothideomycetes;o__Cladosporiales;f__Cladosporiaceae;g__Toxicocladosporium	0	22	0	0	0	61
k__Fungi;p__Ascomycota;c__Dothideomycetes;o__Coniosporiales;f__Coniosporiaceae;g__Coniosporium	22	25	2301	95	783	1682
k__Fungi;p__Ascomycota;c__Dothideomycetes;o__Dothideales;f__Dothideaceae;__	0	0	253	0	0	0
k__Fungi;p__Ascomycota;c__Dothideomycetes;o__Dothideales;f__Dothideaceae;g__Dothiora	0	6	143	0	0	0
k__Fungi;p__Ascomycota;c__Dothideomycetes;o__Dothideales;f__Dothideaceae;g__Endoconidioma	0	0	4	0	0	0
k__Fungi;p__Ascomycota;c__Dothideomycetes;o__Dothideales;f__Dothideales_fam_Incertae_sedis;__	0	0	0	8	0	0
k__Fungi;p__Ascomycota;c__Dothideomycetes;o__Dothideales;f__Dothideales_fam_Incertae_sedis;g__Hormonema	2	0	0	16	10	0
k__Fungi;p__Ascomycota;c__Dothideomycetes;o__Dothideales;f__Dothideales_fam_Incertae_sedis;g__Pringsheimia	7	0	69	12	8	0
k__Fungi;p__Ascomycota;c__Dothideomycetes;o__Dothideales;f__Saccotheciaceae;g__Aureobasidium	121	60	238	43	15	9
k__Fungi;p__Ascomycota;c__Dothideomycetes;o__Dothideales;f__Zalariaceae;g__Zalaria	0	0	24	0	0	0
k__Fungi;p__Ascomycota;c__Dothideomycetes;o__Dothideomycetes_ord_Incertae_sedis;f__Dothideomycetes_fam_Incertae_sedis;g__Dothideomycetes_gen_Incertae_sedis	0	4	15	10	6	0
k__Fungi;p__Ascomycota;c__Dothideomycetes;o__Dothideomycetes_ord_Incertae_sedis;f__Dothideomycetes_fam_Incertae_sedis;g__Halokirschsteiniothelia	0	0	0	0	0	2
k__Fungi;p__Ascomycota;c__Dothideomycetes;o__Dothideomycetes_ord_Incertae_sedis;f__Dothideomycetes_fam_Incertae_sedis;g__Oncopodiella	0	0	0	0	0	11
k__Fungi;p__Ascomycota;c__Dothideomycetes;o__Dothideomycetes_ord_Incertae_sedis;f__Dothideomycetes_fam_Incertae_sedis;g__Pseudoarthrographis	0	19	237	0	5	0
k__Fungi;p__Ascomycota;c__Dothideomycetes;o__Dothideomycetes_ord_Incertae_sedis;f__Eremomycetaceae;g__Arthrographis	0	151	0	0	0	0
k__Fungi;p__Ascomycota;c__Dothideomycetes;o__Muyocopronales;f__Muyocopronaceae;g__Arxiella	0	0	121	0	0	0
k__Fungi;p__Ascomycota;c__Dothideomycetes;o__Mycosphaerellales;__;__	0	0	0	0	0	28
k__Fungi;p__Ascomycota;c__Dothideomycetes;o__Mycosphaerellales;f__Extremaceae;g__Paradevriesia	3	0	12	0	9	0
k__Fungi;p__Ascomycota;c__Dothideomycetes;o__Mycosphaerellales;f__Mycosphaerellaceae;__	0	0	0	0	2	0
k__Fungi;p__Ascomycota;c__Dothideomycetes;o__Mycosphaerellales;f__Neodevriesiaceae;g__Neodevriesia	21	6	261	56	153	57
k__Fungi;p__Ascomycota;c__Dothideomycetes;o__Mycosphaerellales;f__Teratosphaeriaceae;__	0	0	55	0	0	0
k__Fungi;p__Ascomycota;c__Dothideomycetes;o__Mycosphaerellales;f__Teratosphaeriaceae;g__Constantinomyces	7	0	100	11	0	0
k__Fungi;p__Ascomycota;c__Dothideomycetes;o__Mycosphaerellales;f__Teratosphaeriaceae;g__Salinomyces	17	0	33	0	0	0
k__Fungi;p__Ascomycota;c__Dothideomycetes;o__Mycosphaerellales;f__Teratosphaeriaceae;g__Teratosphaeria	0	0	34	0	5	96
k__Fungi;p__Ascomycota;c__Dothideomycetes;o__Mycosphaerellales;f__Teratosphaeriaceae;g__Teratosphaeriaceae_gen_Incertae_sedis	0	0	0	0	11	0
k__Fungi;p__Ascomycota;c__Dothideomycetes;o__Myriangiales;f__Elsinoaceae;g__Elsinoe	0	0	7	0	0	0
k__Fungi;p__Ascomycota;c__Dothideomycetes;o__Myriangiales;f__Myriangiaceae;g__Myriangium	4	0	35	0	3	0
k__Fungi;p__Ascomycota;c__Dothideomycetes;o__Myriangiales;f__Myriangiales_fam_Incertae_sedis;g__Myriangiales_gen_Incertae_sedis	0	0	23	0	0	0
k__Fungi;p__Ascomycota;c__Dothideomycetes;o__Mytilinidiales;f__Mytilinidiaceae;g__Mytilinidiaceae_gen_Incertae_sedis	25	0	0	7	0	0
k__Fungi;p__Ascomycota;c__Dothideomycetes;o__Pleosporales;__;__	22	115	215	201	114	105
k__Fungi;p__Ascomycota;c__Dothideomycetes;o__Pleosporales;f__Amorosiaceae;g__Angustimassarina	0	0	29	0	8	0
k__Fungi;p__Ascomycota;c__Dothideomycetes;o__Pleosporales;f__Coniothyriaceae;g__Foliophoma	29	33	79	85	16	11
k__Fungi;p__Ascomycota;c__Dothideomycetes;o__Pleosporales;f__Coniothyriaceae;g__Ochrocladosporium	0	0	0	38	0	0
k__Fungi;p__Ascomycota;c__Dothideomycetes;o__Pleosporales;f__Coniothyriaceae;g__Staurosphaeria	7	3	0	35	0	0
k__Fungi;p__Ascomycota;c__Dothideomycetes;o__Pleosporales;f__Cucurbitariaceae;g__Neocucurbitaria	0	0	15	0	0	0
k__Fungi;p__Ascomycota;c__Dothideomycetes;o__Pleosporales;f__Cucurbitariaceae;g__Pyrenochaeta	19	31	152	0	4	0
k__Fungi;p__Ascomycota;c__Dothideomycetes;o__Pleosporales;f__Dictyosporiaceae;g__Dictyosporiaceae_gen_Incertae_sedis	0	0	0	0	7	0
k__Fungi;p__Ascomycota;c__Dothideomycetes;o__Pleosporales;f__Didymellaceae;__	55	149	184	25	45	20
k__Fungi;p__Ascomycota;c__Dothideomycetes;o__Pleosporales;f__Didymellaceae;g__Neoascochyta	0	0	21	0	0	0
k__Fungi;p__Ascomycota;c__Dothideomycetes;o__Pleosporales;f__Didymosphaeriaceae;g__Paracamarosporium	20	61	405	10	375	63
k__Fungi;p__Ascomycota;c__Dothideomycetes;o__Pleosporales;f__Didymosphaeriaceae;g__Pseudocamarosporium	118	0	115	83	83	10
k__Fungi;p__Ascomycota;c__Dothideomycetes;o__Pleosporales;f__Dothidotthiaceae;g__Thyrostroma	0	0	19	0	0	0
k__Fungi;p__Ascomycota;c__Dothideomycetes;o__Pleosporales;f__Lentitheciaceae;g__Darksidea	0	0	0	0	0	5
k__Fungi;p__Ascomycota;c__Dothideomycetes;o__Pleosporales;f__Lentitheciaceae;g__Lentitheciaceae_gen_Incertae_sedis	0	0	2	0	0	0
k__Fungi;p__Ascomycota;c__Dothideomycetes;o__Pleosporales;f__Leptosphaeriaceae;g__Alloleptosphaeria	4	0	0	0	10	0
k__Fungi;p__Ascomycota;c__Dothideomycetes;o__Pleosporales;f__Libertasomycetaceae;g__Libertasomyces	39	11	53	29	0	0
k__Fungi;p__Ascomycota;c__Dothideomycetes;o__Pleosporales;f__Lophiostomataceae;g__Kiskunsagia	23	0	0	0	0	0
k__Fungi;p__Ascomycota;c__Dothideomycetes;o__Pleosporales;f__Lophiostomataceae;g__Lophiostoma	0	0	11	0	7	6
k__Fungi;p__Ascomycota;c__Dothideomycetes;o__Pleosporales;f__Melanommataceae;__	15	0	0	37	0	0
k__Fungi;p__Ascomycota;c__Dothideomycetes;o__Pleosporales;f__Melanommataceae;g__Melanodiplodia	0	0	116	0	0	0
k__Fungi;p__Ascomycota;c__Dothideomycetes;o__Pleosporales;f__Phaeosphaeriaceae;g__Chaetosphaeronema	0	76	143	0	16	0
k__Fungi;p__Ascomycota;c__Dothideomycetes;o__Pleosporales;f__Phaeosphaeriaceae;g__Didymocyrtis	10	8	14	0	0	2
k__Fungi;p__Ascomycota;c__Dothideomycetes;o__Pleosporales;f__Phaeosphaeriaceae;g__Neosetophoma	90	92	258	699	622	65
k__Fungi;p__Ascomycota;c__Dothideomycetes;o__Pleosporales;f__Phaeosphaeriaceae;g__Neostagonospora	0	0	0	6	0	0
k__Fungi;p__Ascomycota;c__Dothideomycetes;o__Pleosporales;f__Phaeosphaeriaceae;g__Ophiosphaerella	0	31	5	0	0	0
k__Fungi;p__Ascomycota;c__Dothideomycetes;o__Pleosporales;f__Phaeosphaeriaceae;g__Paraphoma	0	15	102	39	8	111
k__Fungi;p__Ascomycota;c__Dothideomycetes;o__Pleosporales;f__Phaeosphaeriaceae;g__Phaeosphaeria	0	0	12	0	5	3
k__Fungi;p__Ascomycota;c__Dothideomycetes;o__Pleosporales;f__Phaeosphaeriaceae;g__Phaeosphaeriaceae_gen_Incertae_sedis	0	4	53	0	5	0
k__Fungi;p__Ascomycota;c__Dothideomycetes;o__Pleosporales;f__Phaeosphaeriaceae;g__Phaeosphaeriopsis	0	0	37	0	0	0
k__Fungi;p__Ascomycota;c__Dothideomycetes;o__Pleosporales;f__Pleosporaceae;g__Alternaria	15	38	38	49	11	17
k__Fungi;p__Ascomycota;c__Dothideomycetes;o__Pleosporales;f__Pleosporaceae;g__Bipolaris	0	0	0	0	0	14
k__Fungi;p__Ascomycota;c__Dothideomycetes;o__Pleosporales;f__Pleosporaceae;g__Curvularia	0	0	13	6	0	0
k__Fungi;p__Ascomycota;c__Dothideomycetes;o__Pleosporales;f__Pleosporaceae;g__Exserohilum	0	6	0	0	0	0
k__Fungi;p__Ascomycota;c__Dothideomycetes;o__Pleosporales;f__Pleosporaceae;g__Stemphylium	0	23	23	0	9	9
k__Fungi;p__Ascomycota;c__Dothideomycetes;o__Pleosporales;f__Pleosporales_fam_Incertae_sedis;g__Pleosporales_gen_Incertae_sedis	10	77	980	119	747	77
k__Fungi;p__Ascomycota;c__Dothideomycetes;o__Pleosporales;f__Pleosporales_fam_Incertae_sedis;g__Setophaeosphaeria	0	76	1039	35	292	116
k__Fungi;p__Ascomycota;c__Dothideomycetes;o__Pleosporales;f__Sporormiaceae;g__Preussia	0	5	139	39	51	66
k__Fungi;p__Ascomycota;c__Dothideomycetes;o__Pleosporales;f__Sporormiaceae;g__Sporormiaceae_gen_Incertae_sedis	0	0	0	56	9	0
k__Fungi;p__Ascomycota;c__Dothideomycetes;o__Pleosporales;f__Sporormiaceae;g__Sporormiella	10	9	10	0	0	10
k__Fungi;p__Ascomycota;c__Dothideomycetes;o__Tubeufiales;f__Tubeufiaceae;g__Helicoma	0	0	0	0	3	0
k__Fungi;p__Ascomycota;c__Dothideomycetes;o__Tubeufiales;f__Tubeufiaceae;g__Tubeufiaceae_gen_Incertae_sedis	0	0	5	0	0	0
k__Fungi;p__Ascomycota;c__Dothideomycetes;o__Venturiales;f__Cylindrosympodiaceae;g__Cylindrosympodium	0	0	17	0	0	0
k__Fungi;p__Ascomycota;c__Dothideomycetes;o__Venturiales;f__Sympoventuriaceae;__	0	0	7	0	0	0
k__Fungi;p__Ascomycota;c__Dothideomycetes;o__Venturiales;f__Sympoventuriaceae;g__Sympoventuriaceae_gen_Incertae_sedis	0	0	37	0	0	0
k__Fungi;p__Ascomycota;c__Dothideomycetes;o__Venturiales;f__Venturiaceae;g__Venturiaceae_gen_Incertae_sedis	0	0	15	0	0	0
k__Fungi;p__Ascomycota;c__Eurotiomycetes;o__Chaetothyriales;__;__	179	118	958	8	1219	45
k__Fungi;p__Ascomycota;c__Eurotiomycetes;o__Chaetothyriales;f__Chaetothyriales_fam_Incertae_sedis;g__Anthracina	0	6	77	3	84	0
k__Fungi;p__Ascomycota;c__Eurotiomycetes;o__Chaetothyriales;f__Chaetothyriales_fam_Incertae_sedis;g__Chaetothyriales_gen_Incertae_sedis	0	5	544	0	94	0
k__Fungi;p__Ascomycota;c__Eurotiomycetes;o__Chaetothyriales;f__Chaetothyriales_fam_Incertae_sedis;g__Sarcinomyces	0	0	8	0	0	0
k__Fungi;p__Ascomycota;c__Eurotiomycetes;o__Chaetothyriales;f__Cyphellophoraceae;__	0	70	15	0	0	0
k__Fungi;p__Ascomycota;c__Eurotiomycetes;o__Chaetothyriales;f__Cyphellophoraceae;g__Anthopsis	0	0	0	0	3	9
k__Fungi;p__Ascomycota;c__Eurotiomycetes;o__Chaetothyriales;f__Herpotrichiellaceae;__	13	187	3789	12	1049	111
k__Fungi;p__Ascomycota;c__Eurotiomycetes;o__Chaetothyriales;f__Herpotrichiellaceae;g__Cladophialophora	0	0	6	0	14	0
k__Fungi;p__Ascomycota;c__Eurotiomycetes;o__Chaetothyriales;f__Herpotrichiellaceae;g__Exophiala	0	6	0	0	0	0
k__Fungi;p__Ascomycota;c__Eurotiomycetes;o__Chaetothyriales;f__Herpotrichiellaceae;g__Herpotrichiellaceae_gen_Incertae_sedis	0	0	0	0	7	0
k__Fungi;p__Ascomycota;c__Eurotiomycetes;o__Chaetothyriales;f__Herpotrichiellaceae;g__Rhinocladiella	32	105	1086	0	1469	150
k__Fungi;p__Ascomycota;c__Eurotiomycetes;o__Chaetothyriales;f__Trichomeriaceae;g__Knufia	27	382	6937	0	2112	134
k__Fungi;p__Ascomycota;c__Eurotiomycetes;o__Chaetothyriales;f__Trichomeriaceae;g__Lithohypha	0	0	0	7	0	0
k__Fungi;p__Ascomycota;c__Eurotiomycetes;o__Eurotiales;f__Aspergillaceae;g__Aspergillaceae_gen_Incertae_sedis	0	0	28	0	0	0
k__Fungi;p__Ascomycota;c__Eurotiomycetes;o__Eurotiales;f__Aspergillaceae;g__Aspergillus	7	3	24	7	0	27
k__Fungi;p__Ascomycota;c__Eurotiomycetes;o__Eurotiales;f__Aspergillaceae;g__Penicillium	0	681	198	9	44	42
k__Fungi;p__Ascomycota;c__Eurotiomycetes;o__Eurotiales;f__Thermoascaceae;g__Paecilomyces	0	0	0	0	0	6
k__Fungi;p__Ascomycota;c__Eurotiomycetes;o__Mycocaliciales;f__Mycocaliciaceae;g__Mycocalicium	0	0	24	0	0	0
k__Fungi;p__Ascomycota;c__Eurotiomycetes;o__Onygenales;f__Gymnoascaceae;g__Gymnoascus	0	12	0	0	0	0
k__Fungi;p__Ascomycota;c__Eurotiomycetes;o__Onygenales;f__Onygenaceae;g__Aphanoascus	3	0	0	0	0	0
k__Fungi;p__Ascomycota;c__Eurotiomycetes;o__Onygenales;f__Onygenaceae;g__Castanedomyces	0	0	6	0	0	0
k__Fungi;p__Ascomycota;c__Eurotiomycetes;o__Onygenales;f__Onygenaceae;g__Chrysosporium	0	6	0	0	0	0
k__Fungi;p__Ascomycota;c__Eurotiomycetes;o__Onygenales;f__Onygenaceae;g__Keratinophyton	0	0	22	0	0	0
k__Fungi;p__Ascomycota;c__Eurotiomycetes;o__Verrucariales;f__Verrucariaceae;g__Verrucaria	15	8	0	32	14	189
k__Fungi;p__Ascomycota;c__Lecanoromycetes;o__Caliciales;f__Physciaceae;__	0	0	0	0	13	0
k__Fungi;p__Ascomycota;c__Lecanoromycetes;o__Caliciales;f__Physciaceae;g__Phaeophyscia	0	0	0	0	9	0
k__Fungi;p__Ascomycota;c__Lecanoromycetes;o__Caliciales;f__Physciaceae;g__Rinodina	29147	195	124	75	4029	73
k__Fungi;p__Ascomycota;c__Lecanoromycetes;o__Lecanoromycetes_ord_Incertae_sedis;f__Lecanoromycetes_fam_Incertae_sedis;g__Lecanoromycetes_gen_Incertae_sedis	39	10378	0	41	0	0
k__Fungi;p__Ascomycota;c__Lecanoromycetes;o__Teloschistales;f__Teloschistaceae;__	7782	7241	0	208	0	0
k__Fungi;p__Ascomycota;c__Lecanoromycetes;o__Teloschistales;f__Teloschistaceae;g__Flavoplaca	1050	5627	0	232	2488	4
k__Fungi;p__Ascomycota;c__Lecanoromycetes;o__Teloschistales;f__Teloschistaceae;g__Teloschistaceae_gen_Incertae_sedis	6	11361	61	0	0	0
k__Fungi;p__Ascomycota;c__Lecanoromycetes;o__Teloschistales;f__Teloschistaceae;g__Xanthoria	0	0	24	0	0	0
k__Fungi;p__Ascomycota;c__Leotiomycetes;o__Chaetomellales;f__Chaetomellaceae;g__Pilidium	0	0	10	0	4	0
k__Fungi;p__Ascomycota;c__Leotiomycetes;o__Helotiales;__;__	6	0	9	0	0	0
k__Fungi;p__Ascomycota;c__Leotiomycetes;o__Helotiales;f__Discinellaceae;g__Articulospora	0	0	15	0	0	0
k__Fungi;p__Ascomycota;c__Leotiomycetes;o__Helotiales;f__Helotiaceae;g__Helicodendron	0	0	4	0	0	0
k__Fungi;p__Ascomycota;c__Leotiomycetes;o__Helotiales;f__Helotiaceae;g__Helotiaceae_gen_Incertae_sedis	0	0	18	0	0	0
k__Fungi;p__Ascomycota;c__Leotiomycetes;o__Helotiales;f__Helotiales_fam_Incertae_sedis;g__Helotiales_gen_Incertae_sedis	0	0	105	0	0	0
k__Fungi;p__Ascomycota;c__Leotiomycetes;o__Helotiales;f__Helotiales_fam_Incertae_sedis;g__Mycoarthris	0	0	30	0	0	0
k__Fungi;p__Ascomycota;c__Leotiomycetes;o__Helotiales;f__Hyaloscyphaceae;g__Clavidisculum	0	0	3	0	0	0
k__Fungi;p__Ascomycota;c__Leotiomycetes;o__Helotiales;f__Pezizellaceae;g__Chalara	0	0	7	0	0	0
k__Fungi;p__Ascomycota;c__Leotiomycetes;o__Helotiales;f__Pezizellaceae;g__Nagrajchalara	0	0	52	0	0	0
k__Fungi;p__Ascomycota;c__Leotiomycetes;o__Helotiales;f__Sclerotiniaceae;__	0	0	6	0	0	0
k__Fungi;p__Ascomycota;c__Leotiomycetes;o__Helotiales;f__Sclerotiniaceae;g__Botryotinia	0	0	0	0	5	2
k__Fungi;p__Ascomycota;c__Leotiomycetes;o__Helotiales;f__Sclerotiniaceae;g__Redheadia	10	0	0	0	0	4
k__Fungi;p__Ascomycota;c__Leotiomycetes;o__Helotiales;f__Sclerotiniaceae;g__Schroeteria	0	29	58	0	0	0
k__Fungi;p__Ascomycota;c__Leotiomycetes;o__Leotiales;f__Leotiales_fam_Incertae_sedis;g__Leotiales_gen_Incertae_sedis	0	0	111	0	0	0
k__Fungi;p__Ascomycota;c__Leotiomycetes;o__Thelebolales;f__Thelebolaceae;g__Thelebolus	0	0	24	0	0	0
k__Fungi;p__Ascomycota;c__Orbiliomycetes;o__Orbiliales;f__Orbiliaceae;g__Arthrobotrys	0	0	4	0	0	0
k__Fungi;p__Ascomycota;c__Orbiliomycetes;o__Orbiliales;f__Orbiliaceae;g__Hyalorbilia	0	0	0	0	6	0
k__Fungi;p__Ascomycota;c__Orbiliomycetes;o__Orbiliales;f__Orbiliaceae;g__Orbilia	0	3	15	0	0	0
k__Fungi;p__Ascomycota;c__Orbiliomycetes;o__Orbiliales;f__Orbiliaceae;g__Orbiliaceae_gen_Incertae_sedis	0	11	109	0	0	0
k__Fungi;p__Ascomycota;c__Orbiliomycetes;o__Orbiliales;f__Orbiliales_fam_Incertae_sedis;g__Orbiliales_gen_Incertae_sedis	0	0	0	0	11	40
k__Fungi;p__Ascomycota;c__Pezizomycetes;o__Pezizales;__;__	0	0	0	14	0	0
k__Fungi;p__Ascomycota;c__Pezizomycetes;o__Pezizales;f__Ascobolaceae;g__Ascobolus	0	2	0	0	0	0
k__Fungi;p__Ascomycota;c__Pezizomycetes;o__Pezizales;f__Pezizaceae;g__Iodophanus	0	8	0	2	0	0
k__Fungi;p__Ascomycota;c__Pezizomycetes;o__Pezizales;f__Pezizaceae;g__Pezizaceae_gen_Incertae_sedis	0	0	4	0	0	0
k__Fungi;p__Ascomycota;c__Pezizomycetes;o__Pezizales;f__Pezizaceae;g__Sarcopeziza	0	0	0	9	0	0
k__Fungi;p__Ascomycota;c__Pezizomycetes;o__Pezizales;f__Pezizales_fam_Incertae_sedis;g__Coprotus	0	7	0	0	0	0
k__Fungi;p__Ascomycota;c__Pezizomycetes;o__Pezizales;f__Pyronemataceae;g__Pyronemataceae_gen_Incertae_sedis	3	0	0	0	0	0
k__Fungi;p__Ascomycota;c__Pezizomycotina_cls_Incertae_sedis;o__Pezizomycotina_ord_Incertae_sedis;f__Pezizomycotina_fam_Incertae_sedis;g__Pezizomycotina_gen_Incertae_sedis	0	0	0	11	0	0
k__Fungi;p__Ascomycota;c__Saccharomycetes;o__Saccharomycetales;f__Debaryomycetaceae;__	0	0	2	0	0	0
k__Fungi;p__Ascomycota;c__Sordariomycetes;__;__;__	258	15	18	0	7	5
k__Fungi;p__Ascomycota;c__Sordariomycetes;o__Amphisphaeriales;f__Apiosporaceae;g__Nigrospora	0	0	6	0	0	0
k__Fungi;p__Ascomycota;c__Sordariomycetes;o__Amphisphaeriales;f__Sporocadaceae;g__Bartalinia	0	10	284	0	0	0
k__Fungi;p__Ascomycota;c__Sordariomycetes;o__Amphisphaeriales;f__Sporocadaceae;g__Pestalotiopsis	0	0	0	3	0	0
k__Fungi;p__Ascomycota;c__Sordariomycetes;o__Coniochaetales;f__Coniochaetaceae;g__Coniochaeta	0	0	9	0	10	0
k__Fungi;p__Ascomycota;c__Sordariomycetes;o__Diaporthales;__;__	0	0	0	0	39	0
k__Fungi;p__Ascomycota;c__Sordariomycetes;o__Glomerellales;f__Plectosphaerellaceae;g__Plectosphaerella	0	95	0	0	0	0
k__Fungi;p__Ascomycota;c__Sordariomycetes;o__Glomerellales;f__Reticulascaceae;g__Reticulascaceae_gen_Incertae_sedis	0	11	26	0	0	0
k__Fungi;p__Ascomycota;c__Sordariomycetes;o__Hypocreales;__;__	0	130	0	5	0	0
k__Fungi;p__Ascomycota;c__Sordariomycetes;o__Hypocreales;f__Bionectriaceae;__	0	27	0	0	0	0
k__Fungi;p__Ascomycota;c__Sordariomycetes;o__Hypocreales;f__Bionectriaceae;g__Acremonium	0	34	4	23	0	0
k__Fungi;p__Ascomycota;c__Sordariomycetes;o__Hypocreales;f__Bionectriaceae;g__Nectriopsis	0	0	0	0	0	5
k__Fungi;p__Ascomycota;c__Sordariomycetes;o__Hypocreales;f__Clavicipitaceae;g__Clavicipitaceae_gen_Incertae_sedis	0	10	0	0	0	0
k__Fungi;p__Ascomycota;c__Sordariomycetes;o__Hypocreales;f__Cordycipitaceae;__	0	40	0	0	0	0
k__Fungi;p__Ascomycota;c__Sordariomycetes;o__Hypocreales;f__Cordycipitaceae;g__Beauveria	0	6	0	0	0	0
k__Fungi;p__Ascomycota;c__Sordariomycetes;o__Hypocreales;f__Cordycipitaceae;g__Cordycipitaceae_gen_Incertae_sedis	152	185	12	0	0	0
k__Fungi;p__Ascomycota;c__Sordariomycetes;o__Hypocreales;f__Cordycipitaceae;g__Lecanicillium	0	39	13	0	0	0
k__Fungi;p__Ascomycota;c__Sordariomycetes;o__Hypocreales;f__Cordycipitaceae;g__Liangia	120	112	0	0	0	0
k__Fungi;p__Ascomycota;c__Sordariomycetes;o__Hypocreales;f__Cordycipitaceae;g__Simplicillium	0	100	0	0	0	0
k__Fungi;p__Ascomycota;c__Sordariomycetes;o__Hypocreales;f__Nectriaceae;__	15	86	377	49	463	598
k__Fungi;p__Ascomycota;c__Sordariomycetes;o__Hypocreales;f__Nectriaceae;g__Cylindrocladiella	4	6	45	0	0	6
k__Fungi;p__Ascomycota;c__Sordariomycetes;o__Hypocreales;f__Nectriaceae;g__Fusarium	0	0	10	0	18	0
k__Fungi;p__Ascomycota;c__Sordariomycetes;o__Hypocreales;f__Nectriaceae;g__Mariannaea	0	18	0	0	0	0
k__Fungi;p__Ascomycota;c__Sordariomycetes;o__Hypocreales;f__Nectriaceae;g__Nectria	7	0	0	0	0	0
k__Fungi;p__Ascomycota;c__Sordariomycetes;o__Hypocreales;f__Nectriaceae;g__Sarcopodium	0	7	0	0	18	11
k__Fungi;p__Ascomycota;c__Sordariomycetes;o__Hypocreales;f__Nectriaceae;g__Thelonectria	0	10	0	0	24	22
k__Fungi;p__Ascomycota;c__Sordariomycetes;o__Hypocreales;f__Niessliaceae;g__Niesslia	0	65	42	0	4	0
k__Fungi;p__Ascomycota;c__Sordariomycetes;o__Hypocreales;f__Stachybotryaceae;__	0	0	531	0	0	20
k__Fungi;p__Ascomycota;c__Sordariomycetes;o__Hypocreales;f__Stachybotryaceae;g__Achroiostachys	35	48	0	0	0	22
k__Fungi;p__Ascomycota;c__Sordariomycetes;o__Hypocreales;f__Stachybotryaceae;g__Albifimbria	0	0	10	0	0	0
k__Fungi;p__Ascomycota;c__Sordariomycetes;o__Hypocreales;f__Stachybotryaceae;g__Stachybotrys	0	8	9	21	0	5
k__Fungi;p__Ascomycota;c__Sordariomycetes;o__Microascales;f__Microascaceae;g__Enterocarpus	0	0	4	0	0	0
k__Fungi;p__Ascomycota;c__Sordariomycetes;o__Microascales;f__Microascaceae;g__Microascus	0	4	0	0	0	0
k__Fungi;p__Ascomycota;c__Sordariomycetes;o__Savoryellales;f__Savoryellales_fam_Incertae_sedis;g__Savoryellales_gen_Incertae_sedis	0	6	23	28	25	0
k__Fungi;p__Ascomycota;c__Sordariomycetes;o__Sordariales;f__Chaetomiaceae;__	0	16	14	0	0	0
k__Fungi;p__Ascomycota;c__Sordariomycetes;o__Sordariales;f__Chaetomiaceae;g__Chaetomiaceae_gen_Incertae_sedis	0	0	83	0	0	0
k__Fungi;p__Ascomycota;c__Sordariomycetes;o__Sordariales;f__Chaetomiaceae;g__Chaetomium	0	0	10	0	0	0
k__Fungi;p__Ascomycota;c__Sordariomycetes;o__Sordariales;f__Chaetomiaceae;g__Collariella	0	0	5	0	13	19
k__Fungi;p__Ascomycota;c__Sordariomycetes;o__Sordariales;f__Chaetomiaceae;g__Humicola	0	237	59	0	0	0
k__Fungi;p__Ascomycota;c__Sordariomycetes;o__Sordariales;f__Chaetomiaceae;g__Subramaniula	0	0	32	0	0	0
k__Fungi;p__Ascomycota;c__Sordariomycetes;o__Sordariales;f__Lasiosphaeriaceae;g__Schizothecium	0	9	406	0	0	2
k__Fungi;p__Ascomycota;c__Sordariomycetes;o__Sordariales;f__Podosporaceae;g__Cladorrhinum	0	61	44	0	0	0
k__Fungi;p__Ascomycota;c__Sordariomycetes;o__Sordariales;f__Sordariaceae;g__Neurospora	0	0	0	8	0	211
k__Fungi;p__Ascomycota;c__Sordariomycetes;o__Sordariales;f__Sordariales_fam_Incertae_sedis;g__Sordariales_gen_Incertae_sedis	0	0	0	0	0	31
k__Fungi;p__Ascomycota;c__Sordariomycetes;o__Xylariales;f__Diatrypaceae;g__Cryptovalsa	0	0	0	20	5	13
k__Fungi;p__Ascomycota;c__Sordariomycetes;o__Xylariales;f__Graphostromataceae;g__Biscogniauxia	0	0	0	5	0	0
k__Fungi;p__Ascomycota;c__Sordariomycetes;o__Xylariales;f__Hypoxylaceae;g__Hypoxylon	0	0	0	0	0	4
k__Fungi;p__Basidiomycota;__;__;__;__	274	10	206	163	24	41
k__Fungi;p__Basidiomycota;c__Agaricomycetes;__;__;__	35	3	155	29	26	31
k__Fungi;p__Basidiomycota;c__Agaricomycetes;o__Agaricales;__;__	0	0	0	0	0	4
k__Fungi;p__Basidiomycota;c__Agaricomycetes;o__Agaricales;f__Agaricaceae;g__Tulostoma	0	0	12	0	0	0
k__Fungi;p__Basidiomycota;c__Agaricomycetes;o__Agaricales;f__Agaricales_fam_Incertae_sedis;g__Agaricales_gen_Incertae_sedis	742	0	0	7	0	0
k__Fungi;p__Basidiomycota;c__Agaricomycetes;o__Agaricales;f__Agaricales_fam_Incertae_sedis;g__Lepista	0	0	7	0	0	0
k__Fungi;p__Basidiomycota;c__Agaricomycetes;o__Agaricales;f__Agaricales_fam_Incertae_sedis;g__Melanoleuca	0	0	0	0	0	8
k__Fungi;p__Basidiomycota;c__Agaricomycetes;o__Agaricales;f__Crepidotaceae;g__Crepidotus	0	0	0	0	0	7
k__Fungi;p__Basidiomycota;c__Agaricomycetes;o__Agaricales;f__Entolomataceae;g__Clitopilus	0	2	90	0	0	0
k__Fungi;p__Basidiomycota;c__Agaricomycetes;o__Agaricales;f__Hygrophoraceae;g__Arrhenia	0	0	0	14	0	0
k__Fungi;p__Basidiomycota;c__Agaricomycetes;o__Agaricales;f__Pluteaceae;g__Volvopluteus	0	0	0	7	0	0
k__Fungi;p__Basidiomycota;c__Agaricomycetes;o__Agaricales;f__Psathyrellaceae;g__Coprinellus	12	16	21	13	8	4
k__Fungi;p__Basidiomycota;c__Agaricomycetes;o__Agaricales;f__Psathyrellaceae;g__Coprinopsis	0	17	15	11	0	21
k__Fungi;p__Basidiomycota;c__Agaricomycetes;o__Agaricales;f__Psathyrellaceae;g__Psathyrella	0	7	0	0	0	0
k__Fungi;p__Basidiomycota;c__Agaricomycetes;o__Agaricales;f__Psathyrellaceae;g__Psathyrellaceae_gen_Incertae_sedis	0	0	6	0	0	0
k__Fungi;p__Basidiomycota;c__Agaricomycetes;o__Agaricomycetes_ord_Incertae_sedis;f__Agaricomycetes_fam_Incertae_sedis;g__Agaricomycetes_gen_Incertae_sedis	0	0	0	0	0	11
k__Fungi;p__Basidiomycota;c__Agaricomycetes;o__Cantharellales;f__Ceratobasidiaceae;g__Ceratobasidiaceae_gen_Incertae_sedis	0	0	13	0	0	0
k__Fungi;p__Basidiomycota;c__Agaricomycetes;o__Cantharellales;f__Hydnaceae;g__Sistotrema	0	3	0	0	0	0
k__Fungi;p__Basidiomycota;c__Agaricomycetes;o__Phallales;f__Phallaceae;g__Clathrus	0	3	0	0	0	0
k__Fungi;p__Basidiomycota;c__Agaricomycetes;o__Phallales;f__Phallaceae;g__Phallus	31	0	8	170	0	1325
k__Fungi;p__Basidiomycota;c__Agaricomycetes;o__Polyporales;f__Phanerochaetaceae;g__Hyphodermella	2	0	0	0	0	0
k__Fungi;p__Basidiomycota;c__Agaricomycetes;o__Polyporales;f__Polyporales_fam_Incertae_sedis;g__Fibroporia	0	0	0	2	0	0
k__Fungi;p__Basidiomycota;c__Agaricomycetes;o__Polyporales;f__Polyporales_fam_Incertae_sedis;g__Polyporales_gen_Incertae_sedis	0	0	22	0	0	0
k__Fungi;p__Basidiomycota;c__Agaricomycetes;o__Russulales;f__Peniophoraceae;g__Peniophora	0	0	0	5	0	15
k__Fungi;p__Basidiomycota;c__Agaricomycetes;o__Sebacinales;__;__	0	0	7	0	0	0
k__Fungi;p__Basidiomycota;c__Agaricomycetes;o__Trechisporales;f__Hydnodontaceae;g__Trechispora	0	0	0	5	0	0
k__Fungi;p__Basidiomycota;c__Agaricostilbomycetes;__;__;__	2	0	0	0	0	0
k__Fungi;p__Basidiomycota;c__Agaricostilbomycetes;o__Agaricostilbales;f__Chionosphaeraceae;g__Kurtzmanomyces	9	0	0	0	0	0
k__Fungi;p__Basidiomycota;c__Agaricostilbomycetes;o__Agaricostilbales;f__Kondoaceae;g__Kondoa	0	25	0	0	0	0
k__Fungi;p__Basidiomycota;c__Agaricostilbomycetes;o__Agaricostilbomycetes_ord_Incertae_sedis;f__Agaricostilbomycetes_fam_Incertae_sedis;g__Agaricostilbomycetes_gen_Incertae_sedis	4	0	0	0	0	0
k__Fungi;p__Basidiomycota;c__Cystobasidiomycetes;o__Buckleyzymales;f__Buckleyzymaceae;g__Buckleyzyma	0	24	6	4	0	0
k__Fungi;p__Basidiomycota;c__Cystobasidiomycetes;o__Cystobasidiales;f__Cystobasidiaceae;g__Cystobasidium	0	8	10	8	0	0
k__Fungi;p__Basidiomycota;c__Cystobasidiomycetes;o__Cystobasidiomycetes_ord_Incertae_sedis;__;__	0	0	11	0	0	0
k__Fungi;p__Basidiomycota;c__Cystobasidiomycetes;o__Cystobasidiomycetes_ord_Incertae_sedis;f__Symmetrosporaceae;g__Symmetrospora	13	0	45	0	0	0
k__Fungi;p__Basidiomycota;c__Cystobasidiomycetes;o__Erythrobasidiales;f__Erythrobasidiaceae;g__Bannoa	9	0	0	0	0	0
k__Fungi;p__Basidiomycota;c__Exobasidiomycetes;o__Tilletiales;f__Tilletiaceae;g__Tilletia	0	0	0	8	0	0
k__Fungi;p__Basidiomycota;c__Malasseziomycetes;o__Malasseziales;f__Malasseziaceae;g__Malassezia	0	0	0	3	0	0
k__Fungi;p__Basidiomycota;c__Microbotryomycetes;o__Leucosporidiales;f__Leucosporidiaceae;g__Leucosporidium	9	537	334	0	110	125
k__Fungi;p__Basidiomycota;c__Microbotryomycetes;o__Microbotryomycetes_ord_Incertae_sedis;f__Microbotryomycetes_fam_Incertae_sedis;g__Curvibasidium	0	12	104	0	8	23
k__Fungi;p__Basidiomycota;c__Microbotryomycetes;o__Microbotryomycetes_ord_Incertae_sedis;f__Microbotryomycetes_fam_Incertae_sedis;g__Pseudohyphozyma	0	0	8	0	0	0
k__Fungi;p__Basidiomycota;c__Microbotryomycetes;o__Microbotryomycetes_ord_Incertae_sedis;f__Microbotryomycetes_fam_Incertae_sedis;g__Sampaiozyma	0	0	4	0	0	0
k__Fungi;p__Basidiomycota;c__Microbotryomycetes;o__Sporidiobolales;f__Sporidiobolaceae;g__Rhodosporidiobolus	0	8	18	0	8	0
k__Fungi;p__Basidiomycota;c__Tremellomycetes;__;__;__	6	0	6	0	0	0
k__Fungi;p__Basidiomycota;c__Tremellomycetes;o__Cystofilobasidiales;f__Cystofilobasidiaceae;g__Cystofilobasidium	0	7	0	0	0	0
k__Fungi;p__Basidiomycota;c__Tremellomycetes;o__Cystofilobasidiales;f__Mrakiaceae;g__Krasilnikovozyma	0	59	2	0	0	0
k__Fungi;p__Basidiomycota;c__Tremellomycetes;o__Cystofilobasidiales;f__Mrakiaceae;g__Tausonia	0	0	0	0	2	0
k__Fungi;p__Basidiomycota;c__Tremellomycetes;o__Filobasidiales;f__Filobasidiaceae;g__Filobasidium	0	0	6	0	0	0
k__Fungi;p__Basidiomycota;c__Tremellomycetes;o__Filobasidiales;f__Filobasidiaceae;g__Heterocephalacria	0	9	8	0	0	0
k__Fungi;p__Basidiomycota;c__Tremellomycetes;o__Filobasidiales;f__Filobasidiaceae;g__Naganishia	4	25	214	3	623	269
k__Fungi;p__Basidiomycota;c__Tremellomycetes;o__Filobasidiales;f__Piskurozymaceae;g__Solicoccozyma	0	26	10	0	0	26
k__Fungi;p__Basidiomycota;c__Tremellomycetes;o__Tremellales;f__Bulleraceae;g__Bulleraceae_gen_Incertae_sedis	0	7	0	0	33	27
k__Fungi;p__Basidiomycota;c__Tremellomycetes;o__Tremellales;f__Bulleribasidiaceae;g__Bulleribasidiaceae_gen_Incertae_sedis	0	6	0	0	12	4
k__Fungi;p__Basidiomycota;c__Tremellomycetes;o__Tremellales;f__Bulleribasidiaceae;g__Dioszegia	4	0	15	0	0	0
k__Fungi;p__Basidiomycota;c__Tremellomycetes;o__Tremellales;f__Bulleribasidiaceae;g__Vishniacozyma	35	0	43	6	0	0
k__Fungi;p__Basidiomycota;c__Tremellomycetes;o__Tremellales;f__Cryptococcaceae;g__Cryptococcus	25	0	0	0	0	8
k__Fungi;p__Basidiomycota;c__Tremellomycetes;o__Tremellales;f__Cryptococcaceae;g__Teunia	0	0	0	11	0	0
k__Fungi;p__Basidiomycota;c__Tremellomycetes;o__Tremellales;f__Cuniculitremaceae;g__Kockovaella	0	0	7	0	0	0
k__Fungi;p__Basidiomycota;c__Tremellomycetes;o__Tremellales;f__Rhynchogastremaceae;g__Papiliotrema	0	8	0	0	10	0
k__Fungi;p__Basidiomycota;c__Tremellomycetes;o__Tremellales;f__Tremellaceae;g__Tremella	0	0	0	4	16	0
k__Fungi;p__Basidiomycota;c__Tremellomycetes;o__Tremellales;f__Trimorphomycetaceae;g__Saitozyma	0	0	12	0	0	0
k__Fungi;p__Basidiomycota;c__Tremellomycetes;o__Tremellomycetes_ord_Incertae_sedis;f__Tremellomycetes_fam_Incertae_sedis;g__Tremellomycetes_gen_Incertae_sedis	0	0	0	2	4	0
k__Fungi;p__Basidiomycota;c__Tremellomycetes;o__Trichosporonales;f__Trichosporonaceae;g__Trichosporon	3	0	0	0	0	0
k__Fungi;p__Basidiomycota;c__Ustilaginomycetes;o__Ustilaginales;f__Ustilaginaceae;g__Ustilago	0	0	8	0	0	0
k__Fungi;p__Basidiomycota;c__Ustilaginomycetes;o__Ustilaginales;f__Ustilaginales_fam_Incertae_sedis;g__Ustilaginales_gen_Incertae_sedis	0	0	14	0	0	0
k__Fungi;p__Basidiomycota;c__Wallemiomycetes;o__Wallemiales;f__Wallemiaceae;g__Wallemiaceae_gen_Incertae_sedis	0	0	0	0	0	17
k__Fungi;p__Basidiomycota;c__Wallemiomycetes;o__Wallemiales;f__Wallemiales_fam_Incertae_sedis;g__Wallemiales_gen_Incertae_sedis	0	0	0	0	0	9
k__Fungi;p__Blastocladiomycota;c__Blastocladiomycetes;o__Blastocladiales;f__Catenariaceae;__	0	0	0	0	4	0
k__Fungi;p__Blastocladiomycota;c__Blastocladiomycota_cls_Incertae_sedis;o__Blastocladiomycota_ord_Incertae_sedis;f__Blastocladiomycota_fam_Incertae_sedis;g__Blastocladiomycota_gen_Incertae_sedis	0	0	22	0	0	0
k__Fungi;p__Chytridiomycota;c__Chytridiomycetes;o__Chytridiales;f__Phlyctochytriaceae;g__Phlyctochytrium	0	0	0	0	5	0
k__Fungi;p__Chytridiomycota;c__Chytridiomycota_cls_Incertae_sedis;o__Chytridiomycota_ord_Incertae_sedis;f__Chytridiomycota_fam_Incertae_sedis;g__Chytridiomycota_gen_Incertae_sedis	0	11	10	20	0	0
k__Fungi;p__Chytridiomycota;c__Lobulomycetes;o__Lobulomycetales;f__Lobulomycetales_fam_Incertae_sedis;g__Lobulomycetales_gen_Incertae_sedis	0	13	0	0	0	0
k__Fungi;p__Chytridiomycota;c__Rhizophlyctidomycetes;o__Rhizophlyctidales;f__Rhizophlyctidaceae;g__Rhizophlyctidaceae_gen_Incertae_sedis	24	9	65	4	0	0
k__Fungi;p__Chytridiomycota;c__Rhizophlyctidomycetes;o__Rhizophlyctidales;f__Rhizophlyctidaceae;g__Rhizophlyctis	0	19	87	0	0	0
k__Fungi;p__Chytridiomycota;c__Rhizophydiomycetes;o__Rhizophydiales;f__Rhizophydiaceae;g__Rhizophydium	0	0	3	0	0	2
k__Fungi;p__Chytridiomycota;c__Spizellomycetes;o__Spizellomycetales;f__Powellomycetaceae;g__Fimicolochytrium	11	3	213	0	0	19
k__Fungi;p__Chytridiomycota;c__Spizellomycetes;o__Spizellomycetales;f__Powellomycetaceae;g__Powellomyces	54	6	9	36	0	0
k__Fungi;p__Chytridiomycota;c__Spizellomycetes;o__Spizellomycetales;f__Spizellomycetaceae;__	0	66	41	5	0	0
k__Fungi;p__Chytridiomycota;c__Spizellomycetes;o__Spizellomycetales;f__Spizellomycetaceae;g__Spizellomycetaceae_gen_Incertae_sedis	6	20	102	0	0	0
k__Fungi;p__Chytridiomycota;c__Spizellomycetes;o__Spizellomycetales;f__Spizellomycetales_fam_Incertae_sedis;g__Spizellomycetales_gen_Incertae_sedis	0	0	179	5	0	19
k__Fungi;p__Fungi_phy_Incertae_sedis;c__Fungi_cls_Incertae_sedis;o__Fungi_ord_Incertae_sedis;f__Fungi_fam_Incertae_sedis;g__Fungi_gen_Incertae_sedis	123	786	1903	576	586	3800
k__Fungi;p__Mortierellomycota;c__Mortierellomycetes;o__Mortierellales;f__Mortierellaceae;__	0	0	0	0	0	5
k__Fungi;p__Mortierellomycota;c__Mortierellomycetes;o__Mortierellales;f__Mortierellaceae;g__Linnemannia	1174	1217	228	0	0	299
k__Fungi;p__Mortierellomycota;c__Mortierellomycetes;o__Mortierellales;f__Mortierellaceae;g__Mortierella	0	9	22	0	0	0
k__Fungi;p__Mortierellomycota;c__Mortierellomycetes;o__Mortierellales;f__Mortierellaceae;g__Mortierellaceae_gen_Incertae_sedis	0	1248	2969	0	58	5042
k__Fungi;p__Mortierellomycota;c__Mortierellomycetes;o__Mortierellales;f__Mortierellales_fam_Incertae_sedis;g__Mortierellales_gen_Incertae_sedis	0	903	70	0	0	0
k__Fungi;p__Olpidiomycota;c__GS17;o__GS17_ord_Incertae_sedis;f__GS17_fam_Incertae_sedis;g__GS17_gen_Incertae_sedis	3	0	0	5	0	0
k__Fungi;p__Olpidiomycota;c__GS18;o__GS18_ord_Incertae_sedis;f__GS18_ord_Incertae_sedis_fam_Incertae_sedis;g__GS18_ord_Incertae_sedis_gen_Incertae_sedis	0	0	0	12	0	0
k__Fungi;p__Olpidiomycota;c__Olpidiomycetes;o__Olpidiales;f__Olpidiaceae;g__Olpidiaceae_gen_Incertae_sedis	17	0	38	0	14	6
